# Supplementary material for: DRAGON: Determining Regulatory Associations using Graphical models on multi-Omic Networks
Source: Nucleic Acids Res. 2022 Dec 19;51(3):e15. doi: 10.1093/nar/gkac1157 (PMC9943674; doi:10.1093/nar/gkac1157)
Supplement: gkac1157_Supplemental_Files [file gkac1157_supplemental_files.zip]

Archive with 5 entries (5 files):
- dragon.py
- DRAGON_example.pdf
- dragon_supplement.pdf
- supplement.pdf
- supplementary_data_1.xlsx
