# Supplementary material for: DRAGON: Determining Regulatory Associations using Graphical models on multi-Omic Networks
Source: Nucleic Acids Res. 2022 Dec 19;51(3):e15. doi: 10.1093/nar/gkac1157 (PMC9943674; doi:10.1093/nar/gkac1157)
Supplement: gkac1157_Supplemental_Files [file gkac1157_supplemental_files.zip › supplementary_data_1.xlsx]

## Sheet: enrichment analysis results
pathway	pval	padj	overlap	size	overlapGenes	community	commSize	method
REACTOME_SIGNALING_BY_LEPTIN	1.04733e-13	1.69367e-11	5	6	STAT5A_methylation;STAT5B_methylation;STAT5A_expr;STAT3_expr;STAT5B_expr	146	6	both
REACTOME_INTERLEUKIN_15_SIGNALING	1.04733e-13	1.69367e-11	5	6	STAT5A_methylation;STAT5B_methylation;STAT5A_expr;STAT3_expr;STAT5B_expr	146	6	both
REACTOME_INTERLEUKIN_7_SIGNALING	3.6642e-13	1.69367e-11	5	7	STAT5A_methylation;STAT5B_methylation;STAT5A_expr;STAT3_expr;STAT5B_expr	146	6	both
REACTOME_SIGNALING_BY_SCF_KIT	3.6642e-13	1.69367e-11	5	7	STAT5A_methylation;STAT5B_methylation;STAT5A_expr;STAT3_expr;STAT5B_expr	146	6	both
REACTOME_INTERLEUKIN_9_SIGNALING	3.6642e-13	1.69367e-11	5	7	STAT5A_methylation;STAT5B_methylation;STAT5A_expr;STAT3_expr;STAT5B_expr	146	6	both
REACTOME_SIGNALING_BY_KIT_IN_DISEASE	3.6642e-13	1.69367e-11	5	7	STAT5A_methylation;STAT5B_methylation;STAT5A_expr;STAT3_expr;STAT5B_expr	146	6	both
REACTOME_SIGNALING_BY_CSF3_G_CSF	3.6642e-13	1.69367e-11	5	7	STAT5A_methylation;STAT5B_methylation;STAT5A_expr;STAT3_expr;STAT5B_expr	146	6	both
REACTOME_INACTIVATION_OF_CSF3_G_CSF_SIGNALING	3.6642e-13	1.69367e-11	5	7	STAT5A_methylation;STAT5B_methylation;STAT5A_expr;STAT3_expr;STAT5B_expr	146	6	both
REACTOME_GROWTH_HORMONE_RECEPTOR_SIGNALING	3.6642e-13	1.69367e-11	5	7	STAT5A_methylation;STAT5B_methylation;STAT5A_expr;STAT3_expr;STAT5B_expr	146	6	both
REACTOME_SIGNALING_BY_FGFR_IN_DISEASE	9.76732e-13	2.7088e-11	5	8	STAT5A_methylation;STAT5B_methylation;STAT5A_expr;STAT3_expr;STAT5B_expr	146	6	both
REACTOME_SIGNALING_BY_CYTOSOLIC_FGFR1_FUSION_MUTANTS	9.76732e-13	2.7088e-11	5	8	STAT5A_methylation;STAT5B_methylation;STAT5A_expr;STAT3_expr;STAT5B_expr	146	6	both
REACTOME_FGFR1_MUTANT_RECEPTOR_ACTIVATION	9.76732e-13	2.7088e-11	5	8	STAT5A_methylation;STAT5B_methylation;STAT5A_expr;STAT3_expr;STAT5B_expr	146	6	both
REACTOME_INTERLEUKIN_2_FAMILY_SIGNALING	9.76732e-13	2.7088e-11	5	8	STAT5A_methylation;STAT5B_methylation;STAT5A_expr;STAT3_expr;STAT5B_expr	146	6	both
REACTOME_SIGNALING_BY_FGFR1_IN_DISEASE	9.76732e-13	2.7088e-11	5	8	STAT5A_methylation;STAT5B_methylation;STAT5A_expr;STAT3_expr;STAT5B_expr	146	6	both
REACTOME_INTERLEUKIN_21_SIGNALING	9.76732e-13	2.7088e-11	5	8	STAT5A_methylation;STAT5B_methylation;STAT5A_expr;STAT3_expr;STAT5B_expr	146	6	both
REACTOME_DOWNSTREAM_SIGNAL_TRANSDUCTION	2.19677e-12	5.37563e-11	5	9	STAT5A_methylation;STAT5B_methylation;STAT5A_expr;STAT3_expr;STAT5B_expr	146	6	both
REACTOME_SIGNALING_BY_PDGF	2.19677e-12	5.37563e-11	5	9	STAT5A_methylation;STAT5B_methylation;STAT5A_expr;STAT3_expr;STAT5B_expr	146	6	both
REACTOME_INTERLEUKIN_20_FAMILY_SIGNALING	4.3918e-12	1.01499e-10	5	10	STAT5A_methylation;STAT5B_methylation;STAT5A_expr;STAT3_expr;STAT5B_expr	146	6	both
REACTOME_PROLACTIN_RECEPTOR_SIGNALING	1.8353e-11	2.93648e-10	4	4	STAT5A_methylation;STAT5B_methylation;STAT5A_expr;STAT5B_expr	146	6	both
REACTOME_INTERLEUKIN_3_INTERLEUKIN_5_AND_GM_CSF_SIGNALING	1.8353e-11	2.93648e-10	4	4	STAT5A_methylation;STAT5B_methylation;STAT5A_expr;STAT5B_expr	146	6	both
REACTOME_SIGNALING_BY_ERYTHROPOIETIN	1.8353e-11	2.93648e-10	4	4	STAT5A_methylation;STAT5B_methylation;STAT5A_expr;STAT5B_expr	146	6	both
REACTOME_INTERLEUKIN_2_SIGNALING	1.8353e-11	2.93648e-10	4	4	STAT5A_methylation;STAT5B_methylation;STAT5A_expr;STAT5B_expr	146	6	both
REACTOME_ERYTHROPOIETIN_ACTIVATES_STAT5	1.8353e-11	2.93648e-10	4	4	STAT5A_methylation;STAT5B_methylation;STAT5A_expr;STAT5B_expr	146	6	both
REACTOME_STAT5_ACTIVATION	1.8353e-11	2.93648e-10	4	4	STAT5A_methylation;STAT5B_methylation;STAT5A_expr;STAT5B_expr	146	6	both
REACTOME_STAT5_ACTIVATION_DOWNSTREAM_OF_FLT3_ITD_MUTANTS	1.8353e-11	2.93648e-10	4	4	STAT5A_methylation;STAT5B_methylation;STAT5A_expr;STAT5B_expr	146	6	both
REACTOME_SIGNALING_BY_FLT3_ITD_AND_TKD_MUTANTS	1.8353e-11	2.93648e-10	4	4	STAT5A_methylation;STAT5B_methylation;STAT5A_expr;STAT5B_expr	146	6	both
REACTOME_INTERFERON_SIGNALING	6.04068e-12	2.51292e-09	8	20	SP100_methylation;IRF7_methylation;SP100_expr;STAT1_expr;IRF1_expr;STAT2_expr;IRF7_expr;IRF9_expr	41	23	both
REACTOME_FLT3_SIGNALING	2.74876e-10	3.94305e-09	4	6	STAT5A_methylation;STAT5B_methylation;STAT5A_expr;STAT5B_expr	146	6	both
REACTOME_FLT3_SIGNALING_IN_DISEASE	2.74876e-10	3.94305e-09	4	6	STAT5A_methylation;STAT5B_methylation;STAT5A_expr;STAT5B_expr	146	6	both
REACTOME_SIGNALING_BY_FLT3_FUSION_PROTEINS	2.74876e-10	3.94305e-09	4	6	STAT5A_methylation;STAT5B_methylation;STAT5A_expr;STAT5B_expr	146	6	both
REACTOME_NGF_STIMULATED_TRANSCRIPTION	2.24672e-11	4.69188e-09	8	14	EGR1_expr;EGR2_expr;FOSB_expr;JUND_expr;FOS_expr;JUNB_expr;FOSL1_expr;EGR3_expr	38	40	expression
REACTOME_NUCLEAR_EVENTS_KINASE_AND_TRANSCRIPTION_FACTOR_ACTIVATION	4.74903e-11	4.69188e-09	8	15	EGR1_expr;EGR2_expr;FOSB_expr;JUND_expr;FOS_expr;JUNB_expr;FOSL1_expr;EGR3_expr	38	40	expression
REACTOME_SIGNALING_BY_RECEPTOR_TYROSINE_KINASES	5.17487e-11	4.69188e-09	9	22	EGR1_expr;EGR2_expr;FOSB_expr;JUND_expr;MYCN_expr;FOS_expr;JUNB_expr;FOSL1_expr;EGR3_expr	38	40	expression
REACTOME_SIGNALING_BY_NTRKS	9.36906e-11	6.37096e-09	8	16	EGR1_expr;EGR2_expr;FOSB_expr;JUND_expr;FOS_expr;JUNB_expr;FOSL1_expr;EGR3_expr	38	40	expression
REACTOME_INTERFERON_GAMMA_SIGNALING	7.31538e-11	1.5216e-08	7	16	SP100_methylation;IRF7_methylation;SP100_expr;STAT1_expr;IRF1_expr;IRF7_expr;IRF9_expr	41	23	both
REACTOME_INTERFERON_SIGNALING	3.74357e-10	1.01825e-07	6	11	SP100_expr;STAT1_expr;IRF1_expr;STAT2_expr;IRF7_expr;IRF9_expr	41	23	expression
REACTOME_RNA_POLYMERASE_II_TRANSCRIPTION	4.32804e-10	1.24215e-07	118	370	NFYA_methylation;TFAP2D_methylation;ZNF200_methylation;NR1H4_methylation;PRDM1_methylation;MBD3_methylation;RARB_methylation;PGR_methylation;ZNF302_methylation;SNAPC2_methylation;NFKB1_methylation;ELF2_methylation;NR3C1_methylation;TFDP2_methylation;ZNF684_methylation;FOXO3_methylation;ESRRB_methylation;ELF1_methylation;NR2C1_methylation;SOX9_methylation;NR1D1_methylation;PIN1_methylation;ZNF317_…	4	415	methylation
REACTOME_DISEASES_OF_SIGNAL_TRANSDUCTION_BY_GROWTH_FACTOR_RECEPTORS_AND_SECOND_MESSENGERS	1.13309e-08	1.57122e-07	5	40	STAT5A_methylation;STAT5B_methylation;STAT5A_expr;STAT3_expr;STAT5B_expr	146	6	both
REACTOME_SIGNALING_BY_RECEPTOR_TYROSINE_KINASES	4.02718e-08	5.40422e-07	5	51	STAT5A_methylation;STAT5B_methylation;STAT5A_expr;STAT3_expr;STAT5B_expr	146	6	both
REACTOME_SIGNALING_BY_INTERLEUKINS	7.16089e-08	9.30916e-07	5	57	STAT5A_methylation;STAT5B_methylation;STAT5A_expr;STAT3_expr;STAT5B_expr	146	6	both
REACTOME_INTERLEUKIN_7_SIGNALING	1.28654e-08	9.32176e-07	3	3	STAT5A_expr;STAT3_expr;STAT5B_expr	146	6	expression
REACTOME_SIGNALING_BY_LEPTIN	1.28654e-08	9.32176e-07	3	3	STAT5A_expr;STAT3_expr;STAT5B_expr	146	6	expression
REACTOME_INTERLEUKIN_15_SIGNALING	1.28654e-08	9.32176e-07	3	3	STAT5A_expr;STAT3_expr;STAT5B_expr	146	6	expression
REACTOME_SIGNALING_BY_FGFR_IN_DISEASE	5.14067e-08	9.32176e-07	3	4	STAT5A_expr;STAT3_expr;STAT5B_expr	146	6	expression
REACTOME_SIGNALING_BY_SCF_KIT	5.14067e-08	9.32176e-07	3	4	STAT5A_expr;STAT3_expr;STAT5B_expr	146	6	expression
REACTOME_SIGNALING_BY_CYTOSOLIC_FGFR1_FUSION_MUTANTS	5.14067e-08	9.32176e-07	3	4	STAT5A_expr;STAT3_expr;STAT5B_expr	146	6	expression
REACTOME_FGFR1_MUTANT_RECEPTOR_ACTIVATION	5.14067e-08	9.32176e-07	3	4	STAT5A_expr;STAT3_expr;STAT5B_expr	146	6	expression
REACTOME_INTERLEUKIN_2_FAMILY_SIGNALING	5.14067e-08	9.32176e-07	3	4	STAT5A_expr;STAT3_expr;STAT5B_expr	146	6	expression
REACTOME_SIGNALING_BY_FGFR1_IN_DISEASE	5.14067e-08	9.32176e-07	3	4	STAT5A_expr;STAT3_expr;STAT5B_expr	146	6	expression
REACTOME_INTERLEUKIN_9_SIGNALING	5.14067e-08	9.32176e-07	3	4	STAT5A_expr;STAT3_expr;STAT5B_expr	146	6	expression
REACTOME_INTERLEUKIN_21_SIGNALING	5.14067e-08	9.32176e-07	3	4	STAT5A_expr;STAT3_expr;STAT5B_expr	146	6	expression
REACTOME_SIGNALING_BY_KIT_IN_DISEASE	5.14067e-08	9.32176e-07	3	4	STAT5A_expr;STAT3_expr;STAT5B_expr	146	6	expression
REACTOME_SIGNALING_BY_CSF3_G_CSF	5.14067e-08	9.32176e-07	3	4	STAT5A_expr;STAT3_expr;STAT5B_expr	146	6	expression
REACTOME_INACTIVATION_OF_CSF3_G_CSF_SIGNALING	5.14067e-08	9.32176e-07	3	4	STAT5A_expr;STAT3_expr;STAT5B_expr	146	6	expression
REACTOME_GROWTH_HORMONE_RECEPTOR_SIGNALING	5.14067e-08	9.32176e-07	3	4	STAT5A_expr;STAT3_expr;STAT5B_expr	146	6	expression
REACTOME_INTERFERON_ALPHA_BETA_SIGNALING	9.61708e-09	1.33357e-06	6	17	IRF7_methylation;STAT1_expr;IRF1_expr;STAT2_expr;IRF7_expr;IRF9_expr	41	23	both
REACTOME_INTERFERON_GAMMA_SIGNALING	1.19907e-08	1.63074e-06	5	9	SP100_expr;STAT1_expr;IRF1_expr;IRF7_expr;IRF9_expr	41	23	expression
REACTOME_CLEC7A_DECTIN_1_SIGNALING	1.28654e-08	1.7497e-06	3	6	NFKB2_expr;RELB_expr;NFKB1_expr	113	3	expression
REACTOME_C_TYPE_LECTIN_RECEPTORS_CLRS	1.28654e-08	1.7497e-06	3	6	NFKB2_expr;RELB_expr;NFKB1_expr	113	3	expression
REACTOME_DOWNSTREAM_SIGNAL_TRANSDUCTION	1.28379e-07	1.93995e-06	3	5	STAT5A_expr;STAT3_expr;STAT5B_expr	146	6	expression
REACTOME_SIGNALING_BY_PDGF	1.28379e-07	1.93995e-06	3	5	STAT5A_expr;STAT3_expr;STAT5B_expr	146	6	expression
REACTOME_INTERLEUKIN_20_FAMILY_SIGNALING	1.28379e-07	1.93995e-06	3	5	STAT5A_expr;STAT3_expr;STAT5B_expr	146	6	expression
REACTOME_INTERFERON_ALPHA_BETA_SIGNALING	2.38101e-08	2.15878e-06	5	10	STAT1_expr;IRF1_expr;STAT2_expr;IRF7_expr;IRF9_expr	41	23	expression
REACTOME_CYTOKINE_SIGNALING_IN_IMMUNE_SYSTEM	2.73599e-07	3.44901e-06	5	74	STAT5A_methylation;STAT5B_methylation;STAT5A_expr;STAT3_expr;STAT5B_expr	146	6	both
REACTOME_TFAP2_AP_2_FAMILY_REGULATES_TRANSCRIPTION_OF_GROWTH_FACTORS_AND_THEIR_RECEPTORS	9.91852e-09	4.1261e-06	5	6	TFAP2B_methylation;TFAP2A_methylation;TFAP2B_expr;TFAP2C_expr;TFAP2A_expr	5	39	both
REACTOME_NEGATIVE_REGULATION_OF_ACTIVITY_OF_TFAP2_AP_2_FAMILY_TRANSCRIPTION_FACTORS	3.42467e-08	4.74887e-06	5	7	TFAP2B_methylation;TFAP2A_methylation;TFAP2B_expr;TFAP2C_expr;TFAP2A_expr	5	39	both
REACTOME_ACTIVATION_OF_THE_TFAP2_AP_2_FAMILY_OF_TRANSCRIPTION_FACTORS	3.42467e-08	4.74887e-06	5	7	TFAP2B_methylation;TFAP2A_methylation;TFAP2B_expr;TFAP2C_expr;TFAP2A_expr	5	39	both
REACTOME_SIGNALING_BY_ALK_IN_CANCER	7.16617e-07	8.5175e-06	3	8	STAT5A_methylation;STAT5A_expr;STAT3_expr	146	6	both
REACTOME_NUCLEAR_EVENTS_STIMULATED_BY_ALK_SIGNALING_IN_CANCER	7.16617e-07	8.5175e-06	3	8	STAT5A_methylation;STAT5A_expr;STAT3_expr	146	6	both
REACTOME_ACTIVATION_OF_ANTERIOR_HOX_GENES_IN_HINDBRAIN_DEVELOPMENT_DURING_EARLY_EMBRYOGENESIS	2.28828e-08	9.51924e-06	7	38	HOXA1_methylation;HOXA2_methylation;HOXA3_methylation;HOXA4_methylation;HOXA1_expr;HOXA2_expr;HOXA3_expr	51	20	both
REACTOME_NGF_STIMULATED_TRANSCRIPTION	4.67582e-08	1.94514e-05	8	31	EGR1_expr;EGR2_expr;FOSB_expr;JUND_expr;FOS_expr;JUNB_expr;FOSL1_expr;EGR3_expr	38	40	both
REACTOME_SUMOYLATION_OF_TRANSCRIPTION_FACTORS	1.99975e-07	2.07974e-05	5	9	TFAP2B_methylation;TFAP2A_methylation;TFAP2B_expr;TFAP2C_expr;TFAP2A_expr	5	39	both
REACTOME_NUCLEAR_EVENTS_KINASE_AND_TRANSCRIPTION_FACTOR_ACTIVATION	1.03272e-07	2.14806e-05	8	34	EGR1_expr;EGR2_expr;FOSB_expr;JUND_expr;FOS_expr;JUNB_expr;FOSL1_expr;EGR3_expr	38	40	both
REACTOME_CLEC7A_DECTIN_1_SIGNALING	1.0614e-07	2.20771e-05	3	11	NFKB2_expr;RELB_expr;NFKB1_expr	113	3	both
REACTOME_C_TYPE_LECTIN_RECEPTORS_CLRS	1.0614e-07	2.20771e-05	3	11	NFKB2_expr;RELB_expr;NFKB1_expr	113	3	both
REACTOME_SIGNALING_BY_NTRKS	1.67454e-07	2.22524e-05	8	36	EGR1_expr;EGR2_expr;FOSB_expr;JUND_expr;FOS_expr;JUNB_expr;FOSL1_expr;EGR3_expr	38	40	both
REACTOME_SIGNALING_BY_RECEPTOR_TYROSINE_KINASES	2.13965e-07	2.22524e-05	9	51	EGR1_expr;EGR2_expr;FOSB_expr;JUND_expr;MYCN_expr;FOS_expr;JUNB_expr;FOSL1_expr;EGR3_expr	38	40	both
REACTOME_INNATE_IMMUNE_SYSTEM	5.2491e-07	4.75919e-05	3	18	NFKB2_expr;RELB_expr;NFKB1_expr	113	3	expression
REACTOME_CYTOKINE_SIGNALING_IN_IMMUNE_SYSTEM	7.69498e-07	5.23259e-05	6	33	SP100_expr;STAT1_expr;IRF1_expr;STAT2_expr;IRF7_expr;IRF9_expr	41	23	expression
REACTOME_CYTOKINE_SIGNALING_IN_IMMUNE_SYSTEM	5.09834e-07	5.30227e-05	8	74	SP100_methylation;IRF7_methylation;SP100_expr;STAT1_expr;IRF1_expr;STAT2_expr;IRF7_expr;IRF9_expr	41	23	both
REACTOME_TRANSCRIPTIONAL_REGULATION_BY_THE_AP_2_TFAP2_FAMILY_OF_TRANSCRIPTION_FACTORS	7.13598e-07	5.93713e-05	5	11	TFAP2B_methylation;TFAP2A_methylation;TFAP2B_expr;TFAP2C_expr;TFAP2A_expr	5	39	both
REACTOME_CYTOKINE_SIGNALING_IN_IMMUNE_SYSTEM	3.5097e-06	6.49448e-05	3	33	NFKB2_expr;RELB_expr;NFKB1_expr	113	3	expression
REACTOME_NUCLEOTIDE_BINDING_DOMAIN_LEUCINE_RICH_REPEAT_CONTAINING_RECEPTOR_NLR_SIGNALING_PATHWAYS	4.05905e-06	6.49448e-05	2	3	NFKB2_expr;NFKB1_expr	113	3	expression
REACTOME_RIP_MEDIATED_NFKB_ACTIVATION_VIA_ZBP1	4.05905e-06	6.49448e-05	2	3	NFKB2_expr;NFKB1_expr	113	3	expression
REACTOME_TAK1_ACTIVATES_NFKB_BY_PHOSPHORYLATION_AND_ACTIVATION_OF_IKKS_COMPLEX	4.05905e-06	6.49448e-05	2	3	NFKB2_expr;NFKB1_expr	113	3	expression
REACTOME_INTERLEUKIN_1_PROCESSING	4.05905e-06	6.49448e-05	2	3	NFKB2_expr;NFKB1_expr	113	3	expression
REACTOME_DISEASES_OF_IMMUNE_SYSTEM	4.05905e-06	6.49448e-05	2	3	NFKB2_expr;NFKB1_expr	113	3	expression
REACTOME_IKBA_VARIANT_LEADS_TO_EDA_ID	4.05905e-06	6.49448e-05	2	3	NFKB2_expr;NFKB1_expr	113	3	expression
REACTOME_DECTIN_1_MEDIATED_NONCANONICAL_NF_KB_SIGNALING	4.05905e-06	6.49448e-05	2	3	NFKB2_expr;RELB_expr	113	3	expression
REACTOME_CD209_DC_SIGN_SIGNALING	4.05905e-06	6.49448e-05	2	3	RELB_expr;NFKB1_expr	113	3	expression
REACTOME_INFLAMMASOMES	4.05905e-06	6.49448e-05	2	3	NFKB2_expr;NFKB1_expr	113	3	expression
REACTOME_THE_NLRP3_INFLAMMASOME	4.05905e-06	6.49448e-05	2	3	NFKB2_expr;NFKB1_expr	113	3	expression
REACTOME_INTERLEUKIN_1_SIGNALING	4.05905e-06	6.49448e-05	2	3	NFKB2_expr;NFKB1_expr	113	3	expression
REACTOME_TRAF6_MEDIATED_NF_KB_ACTIVATION	4.05905e-06	6.49448e-05	2	3	NFKB2_expr;NFKB1_expr	113	3	expression
REACTOME_PURINERGIC_SIGNALING_IN_LEISHMANIASIS_INFECTION	4.05905e-06	6.49448e-05	2	3	NFKB2_expr;NFKB1_expr	113	3	expression
REACTOME_ZBP1_DAI_MEDIATED_INDUCTION_OF_TYPE_I_IFNS	8.11553e-06	0.000110371	2	4	NFKB2_expr;NFKB1_expr	113	3	expression
REACTOME_DEX_H_BOX_HELICASES_ACTIVATE_TYPE_I_IFN_AND_INFLAMMATORY_CYTOKINES_PRODUCTION	8.11553e-06	0.000110371	2	4	NFKB2_expr;NFKB1_expr	113	3	expression
REACTOME_LEISHMANIA_INFECTION	8.11553e-06	0.000110371	2	4	NFKB2_expr;NFKB1_expr	113	3	expression
REACTOME_DISEASES_OF_SIGNAL_TRANSDUCTION_BY_GROWTH_FACTOR_RECEPTORS_AND_SECOND_MESSENGERS	1.03306e-05	0.000147891	3	18	STAT5A_expr;STAT3_expr;STAT5B_expr	146	6	expression
REACTOME_DDX58_IFIH1_MEDIATED_INDUCTION_OF_INTERFERON_ALPHA_BETA	1.35216e-05	0.000167176	2	5	NFKB2_expr;NFKB1_expr	113	3	expression
REACTOME_INTERLEUKIN_1_FAMILY_SIGNALING	1.35216e-05	0.000167176	2	5	NFKB2_expr;NFKB1_expr	113	3	expression
REACTOME_CIRCADIAN_CLOCK	7.99404e-07	0.000217438	4	12	SREBF1_expr;DBP_expr;NR1D1_expr;ARNTL_expr	47	15	expression
REACTOME_ACTIVATION_OF_ANTERIOR_HOX_GENES_IN_HINDBRAIN_DEVELOPMENT_DURING_EARLY_EMBRYOGENESIS	5.27391e-07	0.000219394	7	38	HOXB3_methylation;HOXB1_methylation;HOXB2_methylation;HOXB4_methylation;HOXB3_expr;HOXB2_expr;HOXB4_expr	20	30	both
REACTOME_CYTOSOLIC_SENSORS_OF_PATHOGEN_ASSOCIATED_DNA	2.0276e-05	0.000239785	2	6	NFKB2_expr;NFKB1_expr	113	3	expression
REACTOME_SIGNALING_BY_RECEPTOR_TYROSINE_KINASES	1.94128e-05	0.000239785	3	22	STAT5A_expr;STAT3_expr;STAT5B_expr	146	6	expression
REACTOME_FLT3_SIGNALING	2.0276e-05	0.000239785	2	3	STAT5A_expr;STAT5B_expr	146	6	expression
REACTOME_FLT3_SIGNALING_IN_DISEASE	2.0276e-05	0.000239785	2	3	STAT5A_expr;STAT5B_expr	146	6	expression
REACTOME_SIGNALING_BY_FLT3_FUSION_PROTEINS	2.0276e-05	0.000239785	2	3	STAT5A_expr;STAT5B_expr	146	6	expression
REACTOME_TGF_BETA_RECEPTOR_SIGNALING_ACTIVATES_SMADS	2.70689e-06	0.000281517	2	4	SMAD3_methylation;SMAD3_expr	43	2	both
REACTOME_LOSS_OF_FUNCTION_OF_SMAD2_3_IN_CANCER	2.70689e-06	0.000281517	2	4	SMAD3_methylation;SMAD3_expr	43	2	both
REACTOME_SIGNALING_BY_TGF_BETA_RECEPTOR_COMPLEX_IN_CANCER	2.70689e-06	0.000281517	2	4	SMAD3_methylation;SMAD3_expr	43	2	both
REACTOME_INTERLEUKIN_37_SIGNALING	2.70689e-06	0.000281517	2	4	SMAD3_methylation;SMAD3_expr	43	2	both
REACTOME_SIGNALING_BY_INTERLEUKINS	2.54591e-05	0.000288536	3	24	STAT5A_expr;STAT3_expr;STAT5B_expr	146	6	expression
REACTOME_REGULATION_OF_LIPID_METABOLISM_BY_PPARALPHA	2.89021e-06	0.000341237	4	16	SREBF1_expr;NR1D1_expr;ARNTL_expr;SREBF2_expr	47	15	expression
REACTOME_METABOLISM_OF_LIPIDS	3.76364e-06	0.000341237	4	17	SREBF1_expr;NR1D1_expr;ARNTL_expr;SREBF2_expr	47	15	expression
REACTOME_TNFR2_NON_CANONICAL_NF_KB_PATHWAY	4.05905e-06	0.000351561	2	3	NFKB2_expr;RELB_expr	113	3	both
REACTOME_INNATE_IMMUNE_SYSTEM	6.35553e-06	0.000351561	3	40	NFKB2_expr;RELB_expr;NFKB1_expr	113	3	both
REACTOME_NUCLEOTIDE_BINDING_DOMAIN_LEUCINE_RICH_REPEAT_CONTAINING_RECEPTOR_NLR_SIGNALING_PATHWAYS	1.35216e-05	0.000351561	2	5	NFKB2_expr;NFKB1_expr	113	3	both
REACTOME_RIP_MEDIATED_NFKB_ACTIVATION_VIA_ZBP1	1.35216e-05	0.000351561	2	5	NFKB2_expr;NFKB1_expr	113	3	both
REACTOME_TAK1_ACTIVATES_NFKB_BY_PHOSPHORYLATION_AND_ACTIVATION_OF_IKKS_COMPLEX	1.35216e-05	0.000351561	2	5	NFKB2_expr;NFKB1_expr	113	3	both
REACTOME_INTERLEUKIN_1_PROCESSING	1.35216e-05	0.000351561	2	5	NFKB2_expr;NFKB1_expr	113	3	both
REACTOME_DISEASES_OF_IMMUNE_SYSTEM	1.35216e-05	0.000351561	2	5	NFKB2_expr;NFKB1_expr	113	3	both
REACTOME_IKBA_VARIANT_LEADS_TO_EDA_ID	1.35216e-05	0.000351561	2	5	NFKB2_expr;NFKB1_expr	113	3	both
REACTOME_DECTIN_1_MEDIATED_NONCANONICAL_NF_KB_SIGNALING	1.35216e-05	0.000351561	2	5	NFKB2_expr;RELB_expr	113	3	both
REACTOME_INFLAMMASOMES	1.35216e-05	0.000351561	2	5	NFKB2_expr;NFKB1_expr	113	3	both
REACTOME_THE_NLRP3_INFLAMMASOME	1.35216e-05	0.000351561	2	5	NFKB2_expr;NFKB1_expr	113	3	both
REACTOME_INTERLEUKIN_1_SIGNALING	1.35216e-05	0.000351561	2	5	NFKB2_expr;NFKB1_expr	113	3	both
REACTOME_TRAF6_MEDIATED_NF_KB_ACTIVATION	1.35216e-05	0.000351561	2	5	NFKB2_expr;NFKB1_expr	113	3	both
REACTOME_PURINERGIC_SIGNALING_IN_LEISHMANIASIS_INFECTION	1.35216e-05	0.000351561	2	5	NFKB2_expr;NFKB1_expr	113	3	both
REACTOME_CIRCADIAN_CLOCK	9.43183e-07	0.000392364	5	29	SREBF1_methylation;SREBF1_expr;DBP_expr;NR1D1_expr;ARNTL_expr	47	15	both
REACTOME_SIGNALING_BY_ALK_IN_CANCER	4.05005e-05	0.000423698	2	4	STAT5A_expr;STAT3_expr	146	6	expression
REACTOME_NUCLEAR_EVENTS_STIMULATED_BY_ALK_SIGNALING_IN_CANCER	4.05005e-05	0.000423698	2	4	STAT5A_expr;STAT3_expr	146	6	expression
REACTOME_TOLL_LIKE_RECEPTOR_TLR1_TLR2_CASCADE	3.78244e-05	0.000428677	2	8	NFKB2_expr;NFKB1_expr	113	3	expression
REACTOME_ZBP1_DAI_MEDIATED_INDUCTION_OF_TYPE_I_IFNS	2.0276e-05	0.0004686	2	6	NFKB2_expr;NFKB1_expr	113	3	both
REACTOME_CD209_DC_SIGN_SIGNALING	2.0276e-05	0.0004686	2	6	RELB_expr;NFKB1_expr	113	3	both
REACTOME_SIGNALING_BY_SCF_KIT	2.0276e-05	0.000529018	2	3	STAT5A_methylation;STAT5B_methylation	146	6	methylation
REACTOME_SIGNALING_BY_LEPTIN	2.0276e-05	0.000529018	2	3	STAT5A_methylation;STAT5B_methylation	146	6	methylation
REACTOME_INTERLEUKIN_15_SIGNALING	2.0276e-05	0.000529018	2	3	STAT5A_methylation;STAT5B_methylation	146	6	methylation
REACTOME_INTERLEUKIN_9_SIGNALING	2.0276e-05	0.000529018	2	3	STAT5A_methylation;STAT5B_methylation	146	6	methylation
REACTOME_FLT3_SIGNALING	2.0276e-05	0.000529018	2	3	STAT5A_methylation;STAT5B_methylation	146	6	methylation
REACTOME_SIGNALING_BY_KIT_IN_DISEASE	2.0276e-05	0.000529018	2	3	STAT5A_methylation;STAT5B_methylation	146	6	methylation
REACTOME_SIGNALING_BY_CSF3_G_CSF	2.0276e-05	0.000529018	2	3	STAT5A_methylation;STAT5B_methylation	146	6	methylation
REACTOME_FLT3_SIGNALING_IN_DISEASE	2.0276e-05	0.000529018	2	3	STAT5A_methylation;STAT5B_methylation	146	6	methylation
REACTOME_SIGNALING_BY_FLT3_FUSION_PROTEINS	2.0276e-05	0.000529018	2	3	STAT5A_methylation;STAT5B_methylation	146	6	methylation
REACTOME_INACTIVATION_OF_CSF3_G_CSF_SIGNALING	2.0276e-05	0.000529018	2	3	STAT5A_methylation;STAT5B_methylation	146	6	methylation
REACTOME_GROWTH_HORMONE_RECEPTOR_SIGNALING	2.0276e-05	0.000529018	2	3	STAT5A_methylation;STAT5B_methylation	146	6	methylation
REACTOME_NEGATIVE_REGULATION_OF_ACTIVITY_OF_TFAP2_AP_2_FAMILY_TRANSCRIPTION_FACTORS	5.87887e-06	0.000533017	3	3	TFAP2B_expr;TFAP2C_expr;TFAP2A_expr	5	39	expression
REACTOME_ACTIVATION_OF_THE_TFAP2_AP_2_FAMILY_OF_TRANSCRIPTION_FACTORS	5.87887e-06	0.000533017	3	3	TFAP2B_expr;TFAP2C_expr;TFAP2A_expr	5	39	expression
REACTOME_TFAP2_AP_2_FAMILY_REGULATES_TRANSCRIPTION_OF_GROWTH_FACTORS_AND_THEIR_RECEPTORS	5.87887e-06	0.000533017	3	3	TFAP2B_expr;TFAP2C_expr;TFAP2A_expr	5	39	expression
REACTOME_RUNX3_REGULATES_IMMUNE_RESPONSE_AND_CELL_MIGRATION	1.35345e-06	0.000563033	2	3	RORC_methylation;RORC_expr	106	2	both
REACTOME_SIGNALING_BY_FGFR_IN_DISEASE	4.05005e-05	0.000581182	2	4	STAT5A_methylation;STAT5B_methylation	146	6	methylation
REACTOME_INTERLEUKIN_7_SIGNALING	4.05005e-05	0.000581182	2	4	STAT5A_methylation;STAT5B_methylation	146	6	methylation
REACTOME_SIGNALING_BY_CYTOSOLIC_FGFR1_FUSION_MUTANTS	4.05005e-05	0.000581182	2	4	STAT5A_methylation;STAT5B_methylation	146	6	methylation
REACTOME_FGFR1_MUTANT_RECEPTOR_ACTIVATION	4.05005e-05	0.000581182	2	4	STAT5A_methylation;STAT5B_methylation	146	6	methylation
REACTOME_DOWNSTREAM_SIGNAL_TRANSDUCTION	4.05005e-05	0.000581182	2	4	STAT5A_methylation;STAT5B_methylation	146	6	methylation
REACTOME_SIGNALING_BY_PDGF	4.05005e-05	0.000581182	2	4	STAT5A_methylation;STAT5B_methylation	146	6	methylation
REACTOME_INTERLEUKIN_2_FAMILY_SIGNALING	4.05005e-05	0.000581182	2	4	STAT5A_methylation;STAT5B_methylation	146	6	methylation
REACTOME_SIGNALING_BY_FGFR1_IN_DISEASE	4.05005e-05	0.000581182	2	4	STAT5A_methylation;STAT5B_methylation	146	6	methylation
REACTOME_INTERLEUKIN_21_SIGNALING	4.05005e-05	0.000581182	2	4	STAT5A_methylation;STAT5B_methylation	146	6	methylation
REACTOME_REGULATION_OF_LIPID_METABOLISM_BY_PPARALPHA	2.91138e-06	0.000605566	5	36	SREBF1_methylation;SREBF1_expr;NR1D1_expr;ARNTL_expr;SREBF2_expr	47	15	both
REACTOME_METABOLISM_OF_LIPIDS	4.39317e-06	0.000609187	5	39	SREBF1_methylation;SREBF1_expr;NR1D1_expr;ARNTL_expr;SREBF2_expr	47	15	both
REACTOME_MYD88_INDEPENDENT_TLR4_CASCADE	6.07507e-05	0.000612007	2	10	NFKB2_expr;NFKB1_expr	113	3	expression
REACTOME_TOLL_LIKE_RECEPTOR_9_TLR9_CASCADE	6.07507e-05	0.000612007	2	10	NFKB2_expr;NFKB1_expr	113	3	expression
REACTOME_PKMTS_METHYLATE_HISTONE_LYSINES	6.07507e-05	0.000612007	2	10	NFKB2_expr;NFKB1_expr	113	3	expression
REACTOME_DEX_H_BOX_HELICASES_ACTIVATE_TYPE_I_IFN_AND_INFLAMMATORY_CYTOKINES_PRODUCTION	2.83773e-05	0.000621314	2	7	NFKB2_expr;NFKB1_expr	113	3	both
REACTOME_HIV_LIFE_CYCLE	4.51148e-06	0.000625593	2	5	HMGA1_methylation;HMGA1_expr	152	2	both
REACTOME_HIV_INFECTION	4.51148e-06	0.000625593	2	5	HMGA1_methylation;HMGA1_expr	152	2	both
REACTOME_FORMATION_OF_SENESCENCE_ASSOCIATED_HETEROCHROMATIN_FOCI_SAHF	4.51148e-06	0.000625593	2	5	HMGA1_methylation;HMGA1_expr	152	2	both
REACTOME_SIGNALING_BY_ACTIVIN	9.47412e-06	0.000649654	2	7	SMAD3_methylation;SMAD3_expr	43	2	both
REACTOME_RUNX3_REGULATES_BCL2L11_BIM_TRANSCRIPTION	9.47412e-06	0.000649654	2	7	SMAD3_methylation;SMAD3_expr	43	2	both
REACTOME_SIGNALING_BY_NODAL	1.62413e-05	0.000649654	2	9	SMAD3_methylation;SMAD3_expr	43	2	both
REACTOME_INTERLEUKIN_1_FAMILY_SIGNALING	1.62413e-05	0.000649654	2	9	SMAD3_methylation;SMAD3_expr	43	2	both
REACTOME_RUNX3_REGULATES_CDKN1A_TRANSCRIPTION	1.62413e-05	0.000649654	2	9	SMAD3_methylation;SMAD3_expr	43	2	both
REACTOME_DOWNREGULATION_OF_SMAD2_3_SMAD4_TRANSCRIPTIONAL_ACTIVITY	2.03017e-05	0.000649654	2	10	SMAD3_methylation;SMAD3_expr	43	2	both
REACTOME_SIGNALING_BY_NOTCH4	2.03017e-05	0.000649654	2	10	SMAD3_methylation;SMAD3_expr	43	2	both
REACTOME_NOTCH4_INTRACELLULAR_DOMAIN_REGULATES_TRANSCRIPTION	2.03017e-05	0.000649654	2	10	SMAD3_methylation;SMAD3_expr	43	2	both
REACTOME_FOXO_MEDIATED_TRANSCRIPTION_OF_CELL_CYCLE_GENES	2.03017e-05	0.000649654	2	10	SMAD3_methylation;SMAD3_expr	43	2	both
REACTOME_CYTOKINE_SIGNALING_IN_IMMUNE_SYSTEM	6.79657e-05	0.000684691	3	33	STAT5A_expr;STAT3_expr;STAT5B_expr	146	6	expression
REACTOME_TOLL_LIKE_RECEPTOR_CASCADES	7.42272e-05	0.000721064	2	11	NFKB2_expr;NFKB1_expr	113	3	expression
REACTOME_SIGNALING_BY_ERBB4	6.74152e-05	0.000757966	2	5	STAT5A_methylation;STAT5A_expr	146	6	both
REACTOME_NUCLEAR_SIGNALING_BY_ERBB4	6.74152e-05	0.000757966	2	5	STAT5A_methylation;STAT5A_expr	146	6	both
REACTOME_LEISHMANIA_INFECTION	3.78244e-05	0.000786748	2	8	NFKB2_expr;NFKB1_expr	113	3	both
REACTOME_CYTOKINE_SIGNALING_IN_IMMUNE_SYSTEM	4.16995e-05	0.000826047	3	74	NFKB2_expr;RELB_expr;NFKB1_expr	113	3	both
REACTOME_DDX58_IFIH1_MEDIATED_INDUCTION_OF_INTERFERON_ALPHA_BETA	4.8616e-05	0.000879315	2	9	NFKB2_expr;NFKB1_expr	113	3	both
REACTOME_INTERLEUKIN_1_FAMILY_SIGNALING	4.8616e-05	0.000879315	2	9	NFKB2_expr;NFKB1_expr	113	3	both
REACTOME_INTERLEUKIN_20_FAMILY_SIGNALING	6.74152e-05	0.000921342	2	5	STAT5A_methylation;STAT5B_methylation	146	6	methylation
REACTOME_DEVELOPMENTAL_BIOLOGY	4.71095e-06	0.000979878	11	158	KLF5_methylation;HOXB3_methylation;HOXB1_methylation;HOXB2_methylation;SOX2_methylation;HOXB4_methylation;KLF5_expr;HOXB3_expr;HOXB2_expr;SOX2_expr;HOXB4_expr	20	30	both
REACTOME_CYTOSOLIC_SENSORS_OF_PATHOGEN_ASSOCIATED_DNA	6.07507e-05	0.00105301	2	10	NFKB2_expr;NFKB1_expr	113	3	both
REACTOME_G1_S_DNA_DAMAGE_CHECKPOINTS	2.70689e-06	0.00112607	2	4	ZNF385A_methylation;ZNF385A_expr	159	2	both
REACTOME_UB_SPECIFIC_PROCESSING_PROTEASES	4.10545e-05	0.00121991	2	14	SMAD3_methylation;SMAD3_expr	43	2	both
REACTOME_SUMOYLATION_OF_TRANSCRIPTION_FACTORS	2.32136e-05	0.00126282	3	4	TFAP2B_expr;TFAP2C_expr;TFAP2A_expr	5	39	expression
REACTOME_TRANSCRIPTIONAL_REGULATION_BY_THE_AP_2_TFAP2_FAMILY_OF_TRANSCRIPTION_FACTORS	2.32136e-05	0.00126282	3	4	TFAP2B_expr;TFAP2C_expr;TFAP2A_expr	5	39	expression
REACTOME_FOXO_MEDIATED_TRANSCRIPTION_OF_OXIDATIVE_STRESS_METABOLIC_AND_NEURONAL_GENES	4.73706e-05	0.00131374	2	15	SMAD3_methylation;SMAD3_expr	43	2	both
REACTOME_DNA_DAMAGE_TELOMERE_STRESS_INDUCED_SENESCENCE	1.26322e-05	0.00131374	2	8	HMGA1_methylation;HMGA1_expr	152	2	both
REACTOME_NUCLEAR_RECEPTOR_TRANSCRIPTION_PATHWAY	1.93416e-05	0.00131523	4	25	THRA_expr;NR1D1_expr;RARA_expr;NR1D2_expr	47	15	expression
REACTOME_CYTOKINE_SIGNALING_IN_IMMUNE_SYSTEM	2.42151e-05	0.0013173	6	33	EGR1_expr;IRF5_expr;IRF8_expr;FOS_expr;JUNB_expr;JUN_expr	38	40	expression
REACTOME_INFECTIOUS_DISEASE	0.000141526	0.00132742	2	15	NFKB2_expr;NFKB1_expr	113	3	expression
REACTOME_ESTROGEN_DEPENDENT_GENE_EXPRESSION	3.35052e-05	0.0015189	4	11	FOSB_expr;JUND_expr;FOS_expr;JUN_expr	38	40	expression
REACTOME_TFAP2_AP_2_FAMILY_REGULATES_TRANSCRIPTION_OF_CELL_CYCLE_FACTORS	2.32136e-05	0.00160947	3	4	TFAP2A_methylation;TFAP2C_expr;TFAP2A_expr	5	39	both
REACTOME_SMAD2_SMAD3_SMAD4_HETEROTRIMER_REGULATES_TRANSCRIPTION	7.71464e-05	0.00200581	2	19	SMAD3_methylation;SMAD3_expr	43	2	both
REACTOME_DEUBIQUITINATION	8.57182e-05	0.00209757	2	20	SMAD3_methylation;SMAD3_expr	43	2	both
REACTOME_REGULATION_OF_TP53_ACTIVITY_THROUGH_ASSOCIATION_WITH_CO_FACTORS	1.26322e-05	0.00211137	2	8	ZNF385A_methylation;ZNF385A_expr	159	2	both
REACTOME_TP53_REGULATES_TRANSCRIPTION_OF_GENES_INVOLVED_IN_G2_CELL_CYCLE_ARREST	2.03017e-05	0.00211137	2	10	ZNF385A_methylation;ZNF385A_expr	159	2	both
REACTOME_TP53_REGULATES_TRANSCRIPTION_OF_GENES_INVOLVED_IN_G1_CELL_CYCLE_ARREST	2.03017e-05	0.00211137	2	10	ZNF385A_methylation;ZNF385A_expr	159	2	both
REACTOME_CELL_CYCLE_MITOTIC	8.13293e-06	0.00221216	5	16	E2F2_expr;MYBL2_expr;E2F1_expr;FOXM1_expr;CENPA_expr	16	41	expression
REACTOME_SIGNALING_BY_TGF_BETA_RECEPTOR_COMPLEX	0.000104215	0.00228177	2	22	SMAD3_methylation;SMAD3_expr	43	2	both
REACTOME_TRANSCRIPTIONAL_ACTIVITY_OF_SMAD2_SMAD3_SMAD4_HETEROTRIMER	0.000104215	0.00228177	2	22	SMAD3_methylation;SMAD3_expr	43	2	both
REACTOME_FOXO_MEDIATED_TRANSCRIPTION	0.000114141	0.00237412	2	23	SMAD3_methylation;SMAD3_expr	43	2	both
REACTOME_CELL_CYCLE_CHECKPOINTS	2.97758e-05	0.00247735	2	12	ZNF385A_methylation;ZNF385A_expr	159	2	both
REACTOME_CHROMATIN_MODIFYING_ENZYMES	0.000282513	0.00256145	2	21	NFKB2_expr;NFKB1_expr	113	3	expression
REACTOME_RNA_POLYMERASE_II_TRANSCRIPTION	6.41563e-06	0.0026689	13	709	ZNF582_methylation;ZNF471_methylation;ZFP28_methylation;ZNF470_methylation;ZNF667_methylation;ZNF583_methylation;ZNF582_expr;ZNF471_expr;ZFP28_expr;ZNF470_expr;ZNF71_expr;ZNF667_expr;ZNF583_expr	117	14	both
REACTOME_REGULATION_OF_TP53_ACTIVITY	4.10545e-05	0.00284645	2	14	ZNF385A_methylation;ZNF385A_expr	159	2	both
REACTOME_TP53_REGULATES_TRANSCRIPTION_OF_CELL_CYCLE_GENES	5.41378e-05	0.00321733	2	16	ZNF385A_methylation;ZNF385A_expr	159	2	both
REACTOME_SIGNALING_BY_INTERLEUKINS	0.000370947	0.00325476	2	24	NFKB2_expr;NFKB1_expr	113	3	expression
REACTOME_MRNA_SPLICING	1.62208e-05	0.00337392	2	4	CDC5L_methylation;CDC5L_expr	42	4	both
REACTOME_PROCESSING_OF_CAPPED_INTRON_CONTAINING_PRE_MRNA	1.62208e-05	0.00337392	2	4	CDC5L_methylation;CDC5L_expr	42	4	both
REACTOME_TOLL_LIKE_RECEPTOR_TLR1_TLR2_CASCADE	0.000206027	0.0034283	2	18	NFKB2_expr;NFKB1_expr	113	3	both
REACTOME_HEME_SIGNALING	1.26322e-05	0.00343595	2	8	ATF2_expr;NFE2L2_expr	73	2	expression
REACTOME_TRANSCRIPTIONAL_REGULATION_BY_RUNX3	0.000183166	0.00362844	2	29	SMAD3_methylation;SMAD3_expr	43	2	both
REACTOME_CELL_CYCLE	2.7254e-05	0.00370654	5	20	E2F2_expr;MYBL2_expr;E2F1_expr;FOXM1_expr;CENPA_expr	16	41	expression
REACTOME_SIGNALING_BY_TGFB_FAMILY_MEMBERS	0.00019625	0.0037109	2	30	SMAD3_methylation;SMAD3_expr	43	2	both
REACTOME_ESR_MEDIATED_SIGNALING	9.75181e-05	0.00378927	4	14	FOSB_expr;JUND_expr;FOS_expr;JUN_expr	38	40	expression
REACTOME_SIGNALING_BY_NOTCH	0.000209784	0.00379436	2	31	SMAD3_methylation;SMAD3_expr	43	2	both
REACTOME_CELL_CYCLE	1.44015e-05	0.0039172	3	20	CENPT_expr;TERF2_expr;E2F4_expr	114	6	expression
REACTOME_SENESCENCE_ASSOCIATED_SECRETORY_PHENOTYPE_SASP	0.000122147	0.00396397	3	6	VENTX_expr;FOS_expr;JUN_expr	38	40	expression
REACTOME_INTRACELLULAR_SIGNALING_BY_SECOND_MESSENGERS	0.000131161	0.00396397	4	15	EGR1_expr;NR4A1_expr;SNAI1_expr;JUN_expr	38	40	expression
REACTOME_UB_SPECIFIC_PROCESSING_PROTEASES	1.62413e-05	0.00427283	2	9	AR_methylation;FOXO4_methylation	104	2	methylation
REACTOME_DEUBIQUITINATION	2.97758e-05	0.00427283	2	12	AR_methylation;FOXO4_methylation	104	2	methylation
REACTOME_MYD88_INDEPENDENT_TLR4_CASCADE	0.000282513	0.0045202	2	21	NFKB2_expr;NFKB1_expr	113	3	both
REACTOME_PKMTS_METHYLATE_HISTONE_LYSINES	0.000310665	0.00478654	2	22	NFKB2_expr;NFKB1_expr	113	3	both
REACTOME_TOLL_LIKE_RECEPTOR_9_TLR9_CASCADE	0.000340143	0.00505356	2	23	NFKB2_expr;NFKB1_expr	113	3	both
REACTOME_RNA_POLYMERASE_III_TRANSCRIPTION_TERMINATION	1.26322e-05	0.00525498	2	8	NFIX_methylation;NFIX_expr	54	2	both
REACTOME_TOLL_LIKE_RECEPTOR_CASCADES	0.000370947	0.00532117	2	24	NFKB2_expr;NFKB1_expr	113	3	both
REACTOME_METABOLISM_OF_RNA	4.05005e-05	0.00561607	2	6	CDC5L_methylation;CDC5L_expr	42	4	both
REACTOME_MITOTIC_G2_G2_M_PHASES	6.67273e-05	0.00604995	3	5	MYBL2_expr;E2F1_expr;FOXM1_expr	16	41	expression
REACTOME_DISEASES_OF_SIGNAL_TRANSDUCTION_BY_GROWTH_FACTOR_RECEPTORS_AND_SECOND_MESSENGERS	0.000351896	0.00609953	2	40	SMAD3_methylation;SMAD3_expr	43	2	both
REACTOME_ACTIVATION_OF_ANTERIOR_HOX_GENES_IN_HINDBRAIN_DEVELOPMENT_DURING_EARLY_EMBRYOGENESIS	2.60445e-05	0.00747477	4	20	HOXA1_methylation;HOXA2_methylation;HOXA3_methylation;HOXA4_methylation	51	20	methylation
REACTOME_REGULATION_OF_CHOLESTEROL_BIOSYNTHESIS_BY_SREBP_SREBF	0.000101627	0.00845538	3	14	SREBF1_methylation;SREBF1_expr;SREBF2_expr	47	15	both
REACTOME_ACTIVATION_OF_GENE_EXPRESSION_BY_SREBF_SREBP	0.000101627	0.00845538	3	14	SREBF1_methylation;SREBF1_expr;SREBF2_expr	47	15	both
REACTOME_CELLULAR_RESPONSES_TO_STIMULI	0.000159287	0.00866518	4	42	NR1D1_expr;ATF4_expr;ARNTL_expr;DDIT3_expr	47	15	expression
REACTOME_INFECTIOUS_DISEASE	0.000664928	0.00922033	2	32	NFKB2_expr;NFKB1_expr	113	3	both
REACTOME_POU5F1_OCT4_SOX2_NANOG_REPRESS_GENES_RELATED_TO_DIFFERENTIATION	2.48132e-05	0.0103223	2	11	HHEX_methylation;HHEX_expr	150	2	both
REACTOME_METABOLISM_OF_STEROIDS	0.000155013	0.0107475	3	16	SREBF1_methylation;SREBF1_expr;SREBF2_expr	47	15	both
REACTOME_SIGNALING_BY_INTERLEUKINS	0.000720033	0.0119813	2	57	SMAD3_methylation;SMAD3_expr	43	2	both
REACTOME_RESPONSE_OF_EIF2AK1_HRI_TO_HEME_DEFICIENCY	0.000281887	0.0127789	2	4	ATF4_expr;DDIT3_expr	47	15	expression
REACTOME_CHROMOSOME_MAINTENANCE	0.000100995	0.0137353	2	6	CENPT_expr;TERF2_expr	114	6	expression
REACTOME_TRANSCRIPTIONAL_REGULATION_BY_TP53	0.000268433	0.0139585	2	35	ZNF385A_methylation;ZNF385A_expr	159	2	both
REACTOME_RUNX1_REGULATES_TRANSCRIPTION_OF_GENES_INVOLVED_IN_DIFFERENTIATION_OF_HSCS	5.33828e-05	0.0156506	4	15	TCF3_methylation;GATA3_methylation;KMT2A_methylation;TCF3_expr	15	32	both
REACTOME_TRANSCRIPTIONAL_REGULATION_BY_RUNX1	7.52434e-05	0.0156506	5	31	TCF3_methylation;GATA3_methylation;KMT2A_methylation;ZFPM1_methylation;TCF3_expr	15	32	both
REACTOME_TICAM1_DEPENDENT_ACTIVATION_OF_IRF3_IRF7	0.000340143	0.0157222	2	3	IRF7_methylation;IRF7_expr	41	23	both
REACTOME_REGULATION_OF_IFNA_SIGNALING	0.000340143	0.0157222	2	3	STAT1_expr;STAT2_expr	41	23	both
REACTOME_TRAF3_DEPENDENT_IRF_ACTIVATION_PATHWAY	0.000340143	0.0157222	2	3	IRF7_methylation;IRF7_expr	41	23	both
REACTOME_TRAF6_MEDIATED_IRF7_ACTIVATION	0.000340143	0.0157222	2	3	IRF7_methylation;IRF7_expr	41	23	both
REACTOME_ACTIVATION_OF_IRF3_IRF7_MEDIATED_BY_TBK1_IKK_EPSILON	0.000340143	0.0157222	2	3	IRF7_methylation;IRF7_expr	41	23	both
REACTOME_RESPONSE_OF_EIF2AK4_GCN2_TO_AMINO_ACID_DEFICIENCY	0.000467877	0.0159078	2	5	ATF4_expr;DDIT3_expr	47	15	expression
REACTOME_CELLULAR_RESPONSE_TO_STARVATION	0.000467877	0.0159078	2	5	ATF4_expr;DDIT3_expr	47	15	expression
REACTOME_SIGNALING_BY_NUCLEAR_RECEPTORS	0.000638357	0.0160079	4	22	FOSB_expr;JUND_expr;FOS_expr;JUN_expr	38	40	expression
REACTOME_INTERFERON_ALPHA_BETA_SIGNALING	0.000695048	0.0160079	3	10	EGR1_expr;IRF5_expr;IRF8_expr	38	40	expression
REACTOME_PTEN_REGULATION	0.000943126	0.0160079	3	11	EGR1_expr;SNAI1_expr;JUN_expr	38	40	expression
REACTOME_REGULATION_OF_PTEN_GENE_TRANSCRIPTION	0.000943126	0.0160079	3	11	EGR1_expr;SNAI1_expr;JUN_expr	38	40	expression
REACTOME_INTERFERON_SIGNALING	0.000943126	0.0160079	3	11	EGR1_expr;IRF5_expr;IRF8_expr	38	40	expression
REACTOME_ACTIVATION_OF_THE_AP_1_FAMILY_OF_TRANSCRIPTION_FACTORS	0.00104298	0.0160079	2	3	FOS_expr;JUN_expr	38	40	expression
REACTOME_MAPK_FAMILY_SIGNALING_CASCADES	0.00104298	0.0160079	2	3	ETV4_expr;JUN_expr	38	40	expression
REACTOME_MAPK6_MAPK4_SIGNALING	0.00104298	0.0160079	2	3	ETV4_expr;JUN_expr	38	40	expression
REACTOME_NUCLEAR_RECEPTOR_TRANSCRIPTION_PATHWAY	0.00105934	0.0160079	4	25	NR4A3_expr;NR4A1_expr;NR4A2_expr;NR2F6_expr	38	40	expression
REACTOME_RNA_POLYMERASE_III_TRANSCRIPTION	7.71464e-05	0.0160465	2	19	NFIX_methylation;NFIX_expr	54	2	both
REACTOME_CELL_CYCLE	0.000351896	0.0162654	2	40	ZNF385A_methylation;ZNF385A_expr	159	2	both
REACTOME_INFECTIOUS_DISEASE	0.00022377	0.0165156	2	32	HMGA1_methylation;HMGA1_expr	152	2	both
REACTOME_CELLULAR_SENESCENCE	0.000238206	0.0165156	2	33	HMGA1_methylation;HMGA1_expr	152	2	both
REACTOME_CELLULAR_RESPONSES_TO_STIMULI	0.00011882	0.0170507	20	45	NFYA_methylation;E2F2_methylation;PGR_methylation;NCOA1_methylation;HIF1A_methylation;NFKB1_methylation;E2F3_methylation;NR3C1_methylation;TFDP2_methylation;NFE2L2_methylation;ATF6_methylation;NR1D1_methylation;ETS1_methylation;NR3C2_methylation;CXXC1_methylation;RELA_methylation;JUN_methylation;SP1_methylation;RXRA_methylation;TFDP1_methylation	4	415	methylation
REACTOME_UB_SPECIFIC_PROCESSING_PROTEASES	4.10545e-05	0.0170787	2	14	AR_methylation;FOXO4_methylation	104	2	both
REACTOME_DEUBIQUITINATION	8.57182e-05	0.0178294	2	20	AR_methylation;FOXO4_methylation	104	2	both
REACTOME_HATS_ACETYLATE_HISTONES	6.74152e-05	0.018337	2	5	ZZZ3_expr;DR1_expr	84	6	expression
REACTOME_ATF6_ATF6_ALPHA_ACTIVATES_CHAPERONES	0.000698926	0.0189325	2	6	ATF4_expr;DDIT3_expr	47	15	expression
REACTOME_ATF6_ATF6_ALPHA_ACTIVATES_CHAPERONE_GENES	0.000698926	0.0189325	2	6	ATF4_expr;DDIT3_expr	47	15	expression
REACTOME_BMAL1_CLOCK_NPAS2_ACTIVATES_CIRCADIAN_GENE_EXPRESSION	0.000974469	0.0189325	2	7	DBP_expr;ARNTL_expr	47	15	expression
REACTOME_REGULATION_OF_CHOLESTEROL_BIOSYNTHESIS_BY_SREBP_SREBF	0.000974469	0.0189325	2	7	SREBF1_expr;SREBF2_expr	47	15	expression
REACTOME_ACTIVATION_OF_GENE_EXPRESSION_BY_SREBF_SREBP	0.000974469	0.0189325	2	7	SREBF1_expr;SREBF2_expr	47	15	expression
REACTOME_METABOLISM_OF_STEROIDS	0.000974469	0.0189325	2	7	SREBF1_expr;SREBF2_expr	47	15	expression
REACTOME_NGF_STIMULATED_TRANSCRIPTION	7.11339e-05	0.0190126	6	17	REST_methylation;SRF_methylation;FOSB_methylation;JUND_methylation;JUNB_methylation;EGR3_methylation	12	98	methylation
REACTOME_NUCLEAR_EVENTS_KINASE_AND_TRANSCRIPTION_FACTOR_ACTIVATION	0.000144512	0.0190126	6	19	REST_methylation;SRF_methylation;FOSB_methylation;JUND_methylation;JUNB_methylation;EGR3_methylation	12	98	methylation
REACTOME_SIGNALING_BY_NTRKS	0.000198738	0.0190126	6	20	REST_methylation;SRF_methylation;FOSB_methylation;JUND_methylation;JUNB_methylation;EGR3_methylation	12	98	methylation
REACTOME_CHROMATIN_MODIFYING_ENZYMES	0.00144221	0.0193536	2	47	NFKB2_expr;NFKB1_expr	113	3	both
REACTOME_CYTOKINE_SIGNALING_IN_IMMUNE_SYSTEM	0.00121855	0.0194968	2	74	SMAD3_methylation;SMAD3_expr	43	2	both
REACTOME_DISEASES_OF_SIGNAL_TRANSDUCTION_BY_GROWTH_FACTOR_RECEPTORS_AND_SECOND_MESSENGERS	0.001524	0.0198813	2	22	STAT5A_methylation;STAT5B_methylation	146	6	methylation
REACTOME_TRANSCRIPTIONAL_REGULATION_BY_RUNX1	7.0419e-05	0.0202103	4	16	TCF3_methylation;GATA3_methylation;KMT2A_methylation;ZFPM1_methylation	15	32	methylation
REACTOME_ATF4_ACTIVATES_GENES_IN_RESPONSE_TO_ENDOPLASMIC_RETICULUM_STRESS	0.00129394	0.0207031	2	8	ATF4_expr;DDIT3_expr	47	15	expression
REACTOME_PERK_REGULATES_GENE_EXPRESSION	0.00129394	0.0207031	2	8	ATF4_expr;DDIT3_expr	47	15	expression
REACTOME_HEME_SIGNALING	0.00129394	0.0207031	2	8	NR1D1_expr;ARNTL_expr	47	15	expression
REACTOME_POST_TRANSLATIONAL_PROTEIN_MODIFICATION	0.00153526	0.0236544	2	83	SMAD3_methylation;SMAD3_expr	43	2	both
REACTOME_ACTIVATION_OF_ANTERIOR_HOX_GENES_IN_HINDBRAIN_DEVELOPMENT_DURING_EARLY_EMBRYOGENESIS	5.74368e-05	0.0238937	4	38	HOXD3_methylation;HOXD4_methylation;HOXD3_expr;HOXD4_expr	23	13	both
REACTOME_RUNX1_REGULATES_TRANSCRIPTION_OF_GENES_INVOLVED_IN_DIFFERENTIATION_OF_HSCS	0.000169631	0.024342	3	8	TCF3_methylation;GATA3_methylation;KMT2A_methylation	15	32	methylation
REACTOME_POST_TRANSLATIONAL_PROTEIN_MODIFICATION	0.00166967	0.0252306	3	35	THRA_expr;RARA_expr;MBD6_expr	47	15	expression
REACTOME_SIGNALING_BY_INTERLEUKINS	0.00212246	0.0275919	2	57	NFKB2_expr;NFKB1_expr	113	3	both
REACTOME_FOXO_MEDIATED_TRANSCRIPTION	0.000475709	0.0282707	3	23	SREBF1_methylation;SREBF1_expr;DDIT3_expr	47	15	both
REACTOME_HEME_SIGNALING	6.90257e-05	0.0287147	2	18	ATF2_expr;NFE2L2_expr	73	2	both
REACTOME_TRANSCRIPTIONAL_REGULATION_BY_RUNX3	0.000183166	0.0290901	2	29	RORC_methylation;RORC_expr	106	2	both
REACTOME_INTERLEUKIN_4_AND_INTERLEUKIN_13_SIGNALING	0.000209784	0.0290901	2	31	RORC_methylation;RORC_expr	106	2	both
REACTOME_SUMOYLATION	0.0004918	0.029227	6	57	TFAP2B_methylation;THRA_methylation;TFAP2A_methylation;TFAP2B_expr;TFAP2C_expr;TFAP2A_expr	5	39	both
REACTOME_NUCLEAR_RECEPTOR_TRANSCRIPTION_PATHWAY	0.000564203	0.0293386	4	58	THRA_expr;NR1D1_expr;RARA_expr;NR1D2_expr	47	15	both
REACTOME_TP53_REGULATES_TRANSCRIPTION_OF_DNA_REPAIR_GENES	0.00206087	0.0295029	2	4	FOS_expr;JUN_expr	38	40	expression
REACTOME_SUMOYLATION_OF_INTRACELLULAR_RECEPTORS	0.00206247	0.0295259	2	10	THRA_expr;RARA_expr	47	15	expression
REACTOME_RESPONSE_OF_EIF2AK1_HRI_TO_HEME_DEFICIENCY	0.000698926	0.0321275	2	6	ATF4_expr;DDIT3_expr	47	15	both
REACTOME_TRANSCRIPTIONAL_REGULATION_OF_WHITE_ADIPOCYTE_DIFFERENTIATION	0.000772296	0.0321275	3	27	SREBF1_methylation;SREBF1_expr;SREBF2_expr	47	15	both
REACTOME_SIGNALING_BY_RECEPTOR_TYROSINE_KINASES	0.00265477	0.033127	2	29	STAT5A_methylation;STAT5B_methylation	146	6	methylation
REACTOME_RORA_ACTIVATES_GENE_EXPRESSION	0.000974469	0.0337816	2	7	SREBF1_methylation;SREBF1_expr	47	15	both
REACTOME_NR1H2_NR1H3_REGULATE_GENE_EXPRESSION_LINKED_TO_LIPOGENESIS	0.000974469	0.0337816	2	7	SREBF1_methylation;SREBF1_expr	47	15	both
REACTOME_INFECTIOUS_DISEASE	0.000409412	0.0341173	10	17	HMG20B_methylation;MBD3_methylation;NFKB1_methylation;NR3C1_methylation;NFE2L2_methylation;PHF21A_methylation;STAT2_methylation;RELA_methylation;JUN_methylation;CEBPD_methylation	4	415	methylation
REACTOME_CHROMATIN_MODIFYING_ENZYMES	0.000475502	0.0341173	13	26	HMG20B_methylation;MBD3_methylation;NCOA1_methylation;NFKB1_methylation;DR1_methylation;PHF21A_methylation;SETDB2_methylation;AEBP2_methylation;SETDB1_methylation;PRDM9_methylation;RELA_methylation;SMYD3_methylation;ARID2_methylation	4	415	methylation
REACTOME_P75_NTR_RECEPTOR_MEDIATED_SIGNALLING	0.00426945	0.0351906	1	3	NFKB1_expr	113	3	expression
REACTOME_SUMOYLATION_OF_IMMUNE_RESPONSE_PROTEINS	0.00426945	0.0351906	1	3	NFKB2_expr	113	3	expression
REACTOME_DEVELOPMENTAL_BIOLOGY	0.000724484	0.0352652	32	95	MEF2A_methylation;RARB_methylation;NCOA1_methylation;TSC22D1_methylation;CTCF_methylation;NFKB1_methylation;MYF6_methylation;MYF5_methylation;TFDP2_methylation;FOXP1_methylation;FOXO3_methylation;SOX9_methylation;HOXD1_methylation;DMRT1_methylation;TCF12_methylation;GATA6_methylation;NR6A1_methylation;FOXO1_methylation;ARHGAP35_methylation;RELA_methylation;DRAP1_methylation;JUN_methylation;GATA2_…	4	415	methylation
REACTOME_CYTOKINE_SIGNALING_IN_IMMUNE_SYSTEM	0.00103385	0.0352652	17	41	MEF2A_methylation;HIF1A_methylation;RELB_methylation;NFKB1_methylation;FOXO3_methylation;ATF1_methylation;PIN1_methylation;STAT4_methylation;POU2F1_methylation;FOXO1_methylation;RAG1_methylation;STAT6_methylation;IRF2_methylation;STAT2_methylation;RELA_methylation;JUN_methylation;CEBPD_methylation	4	415	methylation
REACTOME_ONCOGENE_INDUCED_SENESCENCE	0.00110588	0.0352652	6	8	E2F2_methylation;E2F3_methylation;TFDP2_methylation;ETS1_methylation;SP1_methylation;TFDP1_methylation	4	415	methylation
REACTOME_POTENTIAL_THERAPEUTICS_FOR_SARS	0.00110588	0.0352652	6	8	HMG20B_methylation;MBD3_methylation;NR3C1_methylation;NFE2L2_methylation;PHF21A_methylation;STAT2_methylation	4	415	methylation
REACTOME_SARS_COV_INFECTIONS	0.00110588	0.0352652	6	8	HMG20B_methylation;MBD3_methylation;NR3C1_methylation;NFE2L2_methylation;PHF21A_methylation;STAT2_methylation	4	415	methylation
REACTOME_TRANSCRIPTIONAL_REGULATION_OF_PLURIPOTENT_STEM_CELLS	0.000170534	0.0354711	2	28	HHEX_methylation;HHEX_expr	150	2	both
REACTOME_CYCLIN_D_ASSOCIATED_EVENTS_IN_G1	0.00146414	0.0356452	5	6	E2F2_methylation;E2F3_methylation;TFDP2_methylation;E2F5_methylation;TFDP1_methylation	4	415	methylation
REACTOME_ABERRANT_REGULATION_OF_MITOTIC_G1_S_TRANSITION_IN_CANCER_DUE_TO_RB1_DEFECTS	0.00149039	0.0356452	4	4	E2F2_methylation;E2F3_methylation;TFDP2_methylation;TFDP1_methylation	4	415	methylation
REACTOME_DISEASES_OF_MITOTIC_CELL_CYCLE	0.00149039	0.0356452	4	4	E2F2_methylation;E2F3_methylation;TFDP2_methylation;TFDP1_methylation	4	415	methylation
REACTOME_NR1H2_AND_NR1H3_MEDIATED_SIGNALING	0.00129394	0.0358854	2	8	SREBF1_methylation;SREBF1_expr	47	15	both
REACTOME_RESPONSE_OF_EIF2AK4_GCN2_TO_AMINO_ACID_DEFICIENCY	0.00129394	0.0358854	2	8	ATF4_expr;DDIT3_expr	47	15	both
REACTOME_CELLULAR_RESPONSE_TO_STARVATION	0.00129394	0.0358854	2	8	ATF4_expr;DDIT3_expr	47	15	both
REACTOME_ACTIVATION_OF_ANTERIOR_HOX_GENES_IN_HINDBRAIN_DEVELOPMENT_DURING_EARLY_EMBRYOGENESIS	0.000138564	0.039768	4	20	HOXB3_methylation;HOXB1_methylation;HOXB2_methylation;HOXB4_methylation	20	30	methylation
REACTOME_ATF6_ATF6_ALPHA_ACTIVATES_CHAPERONES	0.0016568	0.0405428	2	9	ATF4_expr;DDIT3_expr	47	15	both
REACTOME_ATF6_ATF6_ALPHA_ACTIVATES_CHAPERONE_GENES	0.0016568	0.0405428	2	9	ATF4_expr;DDIT3_expr	47	15	both
REACTOME_CELLULAR_SENESCENCE	0.00299629	0.0407496	3	16	VENTX_expr;FOS_expr;JUN_expr	38	40	expression
REACTOME_FOXO_MEDIATED_TRANSCRIPTION	0.00300013	0.0408017	2	12	SREBF1_expr;DDIT3_expr	47	15	expression
REACTOME_SIGNALING_BY_INTERLEUKINS	0.00343495	0.0410762	2	33	STAT5A_methylation;STAT5B_methylation	146	6	methylation
REACTOME_DOWNSTREAM_SIGNALING_EVENTS_OF_B_CELL_RECEPTOR_BCR	0.00568989	0.0418284	1	4	NFKB1_expr	113	3	expression
REACTOME_NEUTROPHIL_DEGRANULATION	0.00568989	0.0418284	1	4	NFKB1_expr	113	3	expression
REACTOME_DEATH_RECEPTOR_SIGNALLING	0.00568989	0.0418284	1	4	NFKB1_expr	113	3	expression
REACTOME_SIGNALING_BY_THE_B_CELL_RECEPTOR_BCR	0.00568989	0.0418284	1	4	NFKB1_expr	113	3	expression
REACTOME_REGULATION_OF_LIPID_METABOLISM_BY_PPARALPHA	0.00219615	0.0424552	10	20	NFYA_methylation;NR1H4_methylation;NCOA1_methylation;NRF1_methylation;NR1D1_methylation;GRHL1_methylation;ARNT2_methylation;ESRRA_methylation;SP1_methylation;RXRA_methylation	4	415	methylation
REACTOME_SIGNALING_BY_INTERLEUKINS	0.0022114	0.0424552	14	33	MEF2A_methylation;HIF1A_methylation;NFKB1_methylation;FOXO3_methylation;ATF1_methylation;STAT4_methylation;POU2F1_methylation;FOXO1_methylation;RAG1_methylation;STAT6_methylation;STAT2_methylation;RELA_methylation;JUN_methylation;CEBPD_methylation	4	415	methylation
REACTOME_CELLULAR_SENESCENCE	0.00221891	0.0424552	9	17	E2F2_methylation;NFKB1_methylation;E2F3_methylation;TFDP2_methylation;ETS1_methylation;RELA_methylation;JUN_methylation;SP1_methylation;TFDP1_methylation	4	415	methylation
REACTOME_UNFOLDED_PROTEIN_RESPONSE_UPR	0.00353103	0.0436563	2	13	ATF4_expr;DDIT3_expr	47	15	expression
REACTOME_TRANSCRIPTIONAL_REGULATION_OF_WHITE_ADIPOCYTE_DIFFERENTIATION	0.00353103	0.0436563	2	13	SREBF1_expr;SREBF2_expr	47	15	expression
REACTOME_MAPK_TARGETS_NUCLEAR_EVENTS_MEDIATED_BY_MAP_KINASES	0.00339352	0.0439541	2	5	FOS_expr;JUN_expr	38	40	expression
REACTOME_TRANSCRIPTIONAL_REGULATION_BY_RUNX1	0.000161693	0.0464059	2	16	FOXP3_methylation;GATA1_methylation	91	3	methylation
REACTOME_SUMOYLATION_OF_DNA_DAMAGE_RESPONSE_AND_REPAIR_PROTEINS	0.00111878	0.0465414	2	5	SP100_methylation;SP100_expr	41	23	both
REACTOME_POST_TRANSLATIONAL_PROTEIN_MODIFICATION	0.000508896	0.0486843	2	48	AR_methylation;FOXO4_methylation	104	2	methylation
REACTOME_CELL_CYCLE	0.000122147	0.0508133	3	40	CENPT_expr;TERF2_expr;E2F4_expr	114	6	both
REACTOME_MITOTIC_G1_PHASE_AND_G1_S_TRANSITION	0.000748033	0.0508663	3	10	E2F2_expr;MYBL2_expr;E2F1_expr	16	41	expression
REACTOME_TRANSCRIPTIONAL_REGULATION_BY_VENTX	0.00710898	0.0508853	1	5	NFKB1_expr	113	3	expression
REACTOME_TFAP2A_ACTS_AS_A_TRANSCRIPTIONAL_REPRESSOR_DURING_RETINOIC_ACID_INDUCED_CELL_DIFFERENTIATION	0.000991145	0.0515396	2	3	TFAP2A_methylation;TFAP2A_expr	5	39	both
REACTOME_NUCLEAR_RECEPTOR_TRANSCRIPTION_PATHWAY	0.000623133	0.0518447	6	58	NR1I2_methylation;NR4A2_methylation;NR4A3_expr;NR4A1_expr;NR4A2_expr;NR2F6_expr	38	40	both
REACTOME_CELLULAR_RESPONSES_TO_STIMULI	0.000388439	0.0528277	2	42	ATF2_expr;NFE2L2_expr	73	2	expression
REACTOME_ADAPTIVE_IMMUNE_SYSTEM	0.00852672	0.0552207	1	6	NFKB1_expr	113	3	expression
REACTOME_FC_EPSILON_RECEPTOR_FCERI_SIGNALING	0.00852672	0.0552207	1	6	NFKB1_expr	113	3	expression
REACTOME_SENESCENCE_ASSOCIATED_SECRETORY_PHENOTYPE_SASP	0.00852672	0.0552207	1	6	NFKB1_expr	113	3	expression
REACTOME_INTERLEUKIN_17_SIGNALING	0.00852672	0.0552207	1	6	NFKB1_expr	113	3	expression
REACTOME_RNA_POLYMERASE_II_TRANSCRIPTION	0.000137404	0.0571602	10	709	ZNF614_methylation;ZNF577_methylation;ZNF350_methylation;ZNF614_expr;ZNF577_expr;ZNF613_expr;ZNF615_expr;ZNF649_expr;ZNF432_expr;ZNF350_expr	80	11	both
REACTOME_EPIGENETIC_REGULATION_OF_GENE_EXPRESSION	0.00347463	0.0586599	7	12	MBD3_methylation;BAZ2A_methylation;TTF1_methylation;MBD2_methylation;AEBP2_methylation;MTF2_methylation;TET3_methylation	4	415	methylation
REACTOME_PKMTS_METHYLATE_HISTONE_LYSINES	0.00347463	0.0586599	7	12	NFKB1_methylation;SETDB2_methylation;AEBP2_methylation;SETDB1_methylation;PRDM9_methylation;RELA_methylation;SMYD3_methylation	4	415	methylation
REACTOME_FC_EPSILON_RECEPTOR_FCERI_SIGNALING	0.0050292	0.0594758	2	6	FOS_expr;JUN_expr	38	40	expression
REACTOME_INTERLEUKIN_17_SIGNALING	0.0050292	0.0594758	2	6	FOS_expr;JUN_expr	38	40	expression
REACTOME_POLO_LIKE_KINASE_MEDIATED_EVENTS	0.00109611	0.0596284	2	3	MYBL2_expr;FOXM1_expr	16	41	expression
REACTOME_CELLULAR_RESPONSES_TO_STIMULI	0.00261632	0.060466	4	87	NR1D1_expr;ATF4_expr;ARNTL_expr;DDIT3_expr	47	15	both
REACTOME_CYTOKINE_SIGNALING_IN_IMMUNE_SYSTEM	0.00528036	0.0606185	2	41	STAT5A_methylation;STAT5B_methylation	146	6	methylation
REACTOME_INTERLEUKIN_20_FAMILY_SIGNALING	0.00111878	0.0608618	2	5	STAT1_expr;STAT2_expr	41	23	expression
REACTOME_SIGNALING_BY_INTERLEUKINS	0.000720033	0.0620463	2	57	RORC_methylation;RORC_expr	106	2	both
REACTOME_NUCLEAR_RECEPTOR_TRANSCRIPTION_PATHWAY	0.000745749	0.0620463	2	58	RORC_methylation;RORC_expr	106	2	both
REACTOME_ADAPTIVE_IMMUNE_SYSTEM	0.00429544	0.0622127	5	7	FBXL19_methylation;NFKB1_methylation;NFATC1_methylation;REL_methylation;RELA_methylation	4	415	methylation
REACTOME_OXIDATIVE_STRESS_INDUCED_SENESCENCE	0.00429544	0.0622127	5	7	E2F2_methylation;E2F3_methylation;TFDP2_methylation;JUN_methylation;TFDP1_methylation	4	415	methylation
REACTOME_SUMOYLATION	0.00497943	0.0622127	13	32	NR1H4_methylation;PGR_methylation;NCOA1_methylation;NR3C1_methylation;NR2C1_methylation;MBD1_methylation;NR3C2_methylation;SAFB_methylation;ZNF131_methylation;RELA_methylation;FOXL2_methylation;RXRA_methylation;TOPORS_methylation	4	415	methylation
REACTOME_INNATE_IMMUNE_SYSTEM	0.0052617	0.0622127	10	22	MEF2A_methylation;EEA1_methylation;RELB_methylation;NFKB1_methylation;ATF1_methylation;PIN1_methylation;NFATC1_methylation;STAT6_methylation;RELA_methylation;JUN_methylation	4	415	methylation
REACTOME_METABOLISM_OF_LIPIDS	0.0052617	0.0622127	10	22	NFYA_methylation;NR1H4_methylation;NCOA1_methylation;NRF1_methylation;NR1D1_methylation;GRHL1_methylation;ARNT2_methylation;ESRRA_methylation;SP1_methylation;RXRA_methylation	4	415	methylation
REACTOME_MITOTIC_G1_PHASE_AND_G1_S_TRANSITION	0.00577853	0.0622127	6	10	E2F2_methylation;E2F3_methylation;TFDP2_methylation;E2F5_methylation;LIN54_methylation;TFDP1_methylation	4	415	methylation
REACTOME_CELL_CYCLE_MITOTIC	0.00618025	0.0622127	8	16	E2F2_methylation;FOXM1_methylation;E2F3_methylation;TFDP2_methylation;CENPA_methylation;E2F5_methylation;LIN54_methylation;TFDP1_methylation	4	415	methylation
REACTOME_DOWNSTREAM_SIGNALING_EVENTS_OF_B_CELL_RECEPTOR_BCR	0.0062863	0.0622127	4	5	NFKB1_methylation;NFATC1_methylation;REL_methylation;RELA_methylation	4	415	methylation
REACTOME_TRANSCRIPTION_OF_E2F_TARGETS_UNDER_NEGATIVE_CONTROL_BY_P107_RBL1_AND_P130_RBL2_IN_COMPLEX_WITH_HDAC1	0.0062863	0.0622127	4	5	TFDP2_methylation;E2F5_methylation;LIN54_methylation;TFDP1_methylation	4	415	methylation
REACTOME_CLEC7A_DECTIN_1_SIGNALING	0.0062863	0.0622127	4	5	RELB_methylation;NFKB1_methylation;NFATC1_methylation;RELA_methylation	4	415	methylation
REACTOME_C_TYPE_LECTIN_RECEPTORS_CLRS	0.0062863	0.0622127	4	5	RELB_methylation;NFKB1_methylation;NFATC1_methylation;RELA_methylation	4	415	methylation
REACTOME_SIGNALING_BY_THE_B_CELL_RECEPTOR_BCR	0.0062863	0.0622127	4	5	NFKB1_methylation;NFATC1_methylation;REL_methylation;RELA_methylation	4	415	methylation
REACTOME_P75NTR_SIGNALS_VIA_NF_KB	0.00568989	0.0622893	1	4	NFKB1_expr	113	3	both
REACTOME_REGULATED_PROTEOLYSIS_OF_P75NTR	0.00568989	0.0622893	1	4	NFKB1_expr	113	3	both
REACTOME_TCR_SIGNALING	0.00568989	0.0622893	1	4	NFKB1_expr	113	3	both
REACTOME_NF_KB_IS_ACTIVATED_AND_SIGNALS_SURVIVAL	0.00568989	0.0622893	1	4	NFKB1_expr	113	3	both
REACTOME_FCERI_MEDIATED_NF_KB_ACTIVATION	0.00568989	0.0622893	1	4	NFKB1_expr	113	3	both
REACTOME_CLEC7A_INFLAMMASOME_PATHWAY	0.00568989	0.0622893	1	4	NFKB1_expr	113	3	both
REACTOME_ATF4_ACTIVATES_GENES_IN_RESPONSE_TO_ENDOPLASMIC_RETICULUM_STRESS	0.00300013	0.0624027	2	12	ATF4_expr;DDIT3_expr	47	15	both
REACTOME_PERK_REGULATES_GENE_EXPRESSION	0.00300013	0.0624027	2	12	ATF4_expr;DDIT3_expr	47	15	both
REACTOME_ESTROGEN_DEPENDENT_GENE_EXPRESSION	0.000183166	0.0624967	2	29	CXXC5_methylation;CXXC5_expr	95	2	both
REACTOME_ESR_MEDIATED_SIGNALING	0.000300465	0.0624967	2	37	CXXC5_methylation;CXXC5_expr	95	2	both
REACTOME_SIGNALING_BY_RETINOIC_ACID	0.000241466	0.0656787	2	6	PPARD_expr;RXRB_expr	49	9	expression
REACTOME_POST_TRANSLATIONAL_PROTEIN_MODIFICATION	0.00736939	0.0704308	17	48	NR1H4_methylation;PGR_methylation;NCOA1_methylation;FBXL19_methylation;HIF1A_methylation;NR3C1_methylation;NR2C1_methylation;MBD1_methylation;NR3C2_methylation;KIN_methylation;SAFB_methylation;MYSM1_methylation;ZNF131_methylation;RELA_methylation;FOXL2_methylation;RXRA_methylation;TOPORS_methylation	4	415	methylation
REACTOME_CD209_DC_SIGN_SIGNALING	0.00760751	0.0704308	3	3	RELB_methylation;NFKB1_methylation;RELA_methylation	4	415	methylation
REACTOME_CELL_CYCLE_MITOTIC	0.000797758	0.0723301	2	16	CENPT_expr;E2F4_expr	114	6	expression
REACTOME_SUMOYLATION_OF_IMMUNE_RESPONSE_PROTEINS	0.00710898	0.0739334	1	5	NFKB2_expr	113	3	both
REACTOME_HCMV_EARLY_EVENTS	0.00710898	0.0739334	1	5	NFKB1_expr	113	3	both
REACTOME_CELL_CYCLE_MITOTIC	0.000297907	0.075059	5	32	E2F2_expr;MYBL2_expr;E2F1_expr;FOXM1_expr;CENPA_expr	16	41	both
REACTOME_MITOTIC_G2_G2_M_PHASES	0.000530793	0.075059	3	9	MYBL2_expr;E2F1_expr;FOXM1_expr	16	41	both
REACTOME_CELL_CYCLE	0.000867739	0.075059	5	40	E2F2_expr;MYBL2_expr;E2F1_expr;FOXM1_expr;CENPA_expr	16	41	both
REACTOME_RMTS_METHYLATE_HISTONE_ARGININES	0.00109611	0.075059	2	3	PRMT3_methylation;PRMT3_expr	16	41	both
REACTOME_SUMOYLATION_OF_RNA_BINDING_PROTEINS	0.00109611	0.075059	2	3	PCGF2_methylation;PCGF2_expr	16	41	both
REACTOME_PROTEIN_METHYLATION	0.00109611	0.075059	2	3	PRMT3_methylation;PRMT3_expr	16	41	both
REACTOME_INTRINSIC_PATHWAY_FOR_APOPTOSIS	0.00171162	0.075059	3	13	STAT3_methylation;TP63_expr;E2F1_expr	16	41	both
REACTOME_TRANSCRIPTIONAL_REGULATION_BY_E2F6	0.00214907	0.075059	3	14	PCGF2_methylation;E2F1_expr;PCGF2_expr	16	41	both
REACTOME_SUMOYLATION_OF_DNA_METHYLATION_PROTEINS	0.00216516	0.075059	2	4	PCGF2_methylation;PCGF2_expr	16	41	both
REACTOME_CDC6_ASSOCIATION_WITH_THE_ORC_ORIGIN_COMPLEX	0.00216516	0.075059	2	4	E2F2_expr;E2F1_expr	16	41	both
REACTOME_DNA_REPLICATION_PRE_INITIATION	0.00216516	0.075059	2	4	E2F2_expr;E2F1_expr	16	41	both
REACTOME_DNA_REPLICATION	0.00216516	0.075059	2	4	E2F2_expr;E2F1_expr	16	41	both
REACTOME_CHROMOSOME_MAINTENANCE	0.00036797	0.0765378	2	11	CENPT_expr;TERF2_expr	114	6	both
REACTOME_CELL_CYCLE	0.00873145	0.0783102	9	20	E2F2_methylation;FOXM1_methylation;E2F3_methylation;TFDP2_methylation;CENPA_methylation;E2F5_methylation;PRDM9_methylation;LIN54_methylation;TFDP1_methylation	4	415	methylation
REACTOME_SUMOYLATION_OF_TRANSCRIPTION_COFACTORS	0.00961137	0.0795517	5	8	NCOA1_methylation;MBD1_methylation;SAFB_methylation;ZNF131_methylation;TOPORS_methylation	4	415	methylation
REACTOME_RNA_POLYMERASE_II_TRANSCRIBES_SNRNA_GENES	0.00961137	0.0795517	5	8	SNAPC2_methylation;POU2F1_methylation;ZC3H8_methylation;ZNF143_methylation;SP1_methylation	4	415	methylation
REACTOME_CIRCADIAN_CLOCK	0.00970143	0.0795517	8	17	NCOA1_methylation;CREM_methylation;HIF1A_methylation;NR3C1_methylation;BHLHE41_methylation;NR1D1_methylation;KLF15_methylation;RXRA_methylation	4	415	methylation
REACTOME_CELL_CYCLE	0.000210942	0.0810758	3	40	MYC_methylation;E2F5_expr;TERF1_expr	30	7	both
REACTOME_TRANSCRIPTION_OF_E2F_TARGETS_UNDER_NEGATIVE_CONTROL_BY_DREAM_COMPLEX	0.000845882	0.0810758	2	14	MYC_methylation;E2F5_expr	30	7	both
REACTOME_S_PHASE	0.000845882	0.0810758	2	14	MYC_methylation;E2F5_expr	30	7	both
REACTOME_CYCLIN_A_CDK2_ASSOCIATED_EVENTS_AT_S_PHASE_ENTRY	0.000845882	0.0810758	2	14	MYC_methylation;E2F5_expr	30	7	both
REACTOME_G0_AND_EARLY_G1	0.000974469	0.0810758	2	15	MYC_methylation;E2F5_expr	30	7	both
REACTOME_DEVELOPMENTAL_BIOLOGY	0.000394585	0.0820736	7	158	HOXA1_methylation;HOXA2_methylation;HOXA3_methylation;HOXA4_methylation;HOXA1_expr;HOXA2_expr;HOXA3_expr	51	20	both
REACTOME_APOPTOSIS	0.00265015	0.0823708	3	15	STAT3_methylation;TP63_expr;E2F1_expr	16	41	both
REACTOME_POLO_LIKE_KINASE_MEDIATED_EVENTS	0.00356412	0.0823708	2	5	MYBL2_expr;FOXM1_expr	16	41	both
REACTOME_SUMOYLATION_OF_DNA_DAMAGE_RESPONSE_AND_REPAIR_PROTEINS	0.00356412	0.0823708	2	5	PCGF2_methylation;PCGF2_expr	16	41	both
REACTOME_SUMOYLATION_OF_CHROMATIN_ORGANIZATION_PROTEINS	0.00356412	0.0823708	2	5	PCGF2_methylation;PCGF2_expr	16	41	both
REACTOME_HEDGEHOG_OFF_STATE	0.00356412	0.0823708	2	5	GLI2_expr;GLI1_expr	16	41	both
REACTOME_GLI_PROTEINS_BIND_PROMOTERS_OF_HH_RESPONSIVE_GENES_TO_PROMOTE_TRANSCRIPTION	0.00356412	0.0823708	2	5	GLI2_expr;GLI1_expr	16	41	both
REACTOME_SIGNALING_BY_PDGFR_IN_DISEASE	0.00852672	0.082831	1	3	STAT3_expr	146	6	expression
REACTOME_SIGNALING_BY_NUCLEAR_RECEPTORS	0.000598223	0.0829536	2	52	CXXC5_methylation;CXXC5_expr	95	2	both
REACTOME_DEVELOPMENTAL_BIOLOGY	0.0055956	0.0831346	2	158	SMAD3_methylation;SMAD3_expr	43	2	both
REACTOME_REGULATION_OF_LIPID_METABOLISM_BY_PPARALPHA	0.000256075	0.0839788	6	36	NR1H3_methylation;PPARG_methylation;NPAS2_methylation;NR1H3_expr;PPARG_expr;NPAS2_expr	6	55	both
REACTOME_METABOLISM_OF_LIPIDS	0.000403744	0.0839788	6	39	NR1H3_methylation;PPARG_methylation;NPAS2_methylation;NR1H3_expr;PPARG_expr;NPAS2_expr	6	55	both
REACTOME_ABERRANT_REGULATION_OF_MITOTIC_G1_S_TRANSITION_IN_CANCER_DUE_TO_RB1_DEFECTS	0.00216516	0.0841321	2	4	E2F2_expr;E2F1_expr	16	41	expression
REACTOME_DISEASES_OF_MITOTIC_CELL_CYCLE	0.00216516	0.0841321	2	4	E2F2_expr;E2F1_expr	16	41	expression
REACTOME_CELLULAR_RESPONSES_TO_STIMULI	0.00742503	0.0841504	4	42	VENTX_expr;ATF3_expr;FOS_expr;JUN_expr	38	40	expression
REACTOME_PROGRAMMED_CELL_DEATH	0.00385479	0.0843995	3	17	STAT3_methylation;TP63_expr;E2F1_expr	16	41	both
REACTOME_P75_NTR_RECEPTOR_MEDIATED_SIGNALLING	0.00852672	0.0844551	1	6	NFKB1_expr	113	3	both
REACTOME_HCMV_INFECTION	0.00852672	0.0844551	1	6	NFKB1_expr	113	3	both
REACTOME_INTERLEUKIN_6_SIGNALING	0.00852672	0.0844551	1	3	STAT3_expr	146	6	both
REACTOME_INTERLEUKIN_6_FAMILY_SIGNALING	0.00852672	0.0844551	1	3	STAT3_expr	146	6	both
REACTOME_INTERLEUKIN_23_SIGNALING	0.00852672	0.0844551	1	3	STAT3_expr	146	6	both
REACTOME_INTERLEUKIN_27_SIGNALING	0.00852672	0.0844551	1	3	STAT3_expr	146	6	both
REACTOME_SIGNALING_BY_PDGFRA_TRANSMEMBRANE_JUXTAMEMBRANE_AND_KINASE_DOMAIN_MUTANTS	0.00852672	0.0844551	1	3	STAT3_expr	146	6	both
REACTOME_CYTOKINE_SIGNALING_IN_IMMUNE_SYSTEM	0.00121855	0.0844863	2	74	RORC_methylation;RORC_expr	106	2	both
REACTOME_SENESCENCE_ASSOCIATED_SECRETORY_PHENOTYPE_SASP	0.00124098	0.0860412	3	12	VENTX_expr;FOS_expr;JUN_expr	38	40	both
REACTOME_INTERLEUKIN_4_AND_INTERLEUKIN_13_SIGNALING	0.000209784	0.0872702	2	31	BATF_methylation;BATF_expr	111	2	both
REACTOME_SIGNALING_BY_ROBO_RECEPTORS	0.000842604	0.0876308	2	5	HOXA2_methylation;HOXA2_expr	51	20	both
REACTOME_REGULATION_OF_EXPRESSION_OF_SLITS_AND_ROBOS	0.000842604	0.0876308	2	5	HOXA2_methylation;HOXA2_expr	51	20	both
REACTOME_DEX_H_BOX_HELICASES_ACTIVATE_TYPE_I_IFN_AND_INFLAMMATORY_CYTOKINES_PRODUCTION	0.00231833	0.0876752	2	7	IRF7_methylation;IRF7_expr	41	23	both
REACTOME_BMAL1_CLOCK_NPAS2_ACTIVATES_CIRCADIAN_GENE_EXPRESSION	0.0047143	0.0891431	2	15	DBP_expr;ARNTL_expr	47	15	both
REACTOME_FOXO_MEDIATED_TRANSCRIPTION_OF_OXIDATIVE_STRESS_METABOLIC_AND_NEURONAL_GENES	0.0047143	0.0891431	2	15	SREBF1_methylation;SREBF1_expr	47	15	both
REACTOME_SIGNALING_BY_ERBB4	0.00852672	0.0906359	1	3	STAT5A_methylation	146	6	methylation
REACTOME_NUCLEAR_SIGNALING_BY_ERBB4	0.00852672	0.0906359	1	3	STAT5A_methylation	146	6	methylation
REACTOME_INTEGRATION_OF_ENERGY_METABOLISM	0.0113555	0.0944774	1	4	MLX_expr	146	6	both
REACTOME_CHREBP_ACTIVATES_METABOLIC_GENE_EXPRESSION	0.0113555	0.0944774	1	4	MLX_expr	146	6	both
REACTOME_ASSOCIATION_OF_TRIC_CCT_WITH_TARGET_PROTEINS_DURING_BIOSYNTHESIS	0.0113555	0.0944774	1	4	STAT3_expr	146	6	both
REACTOME_PROTEIN_FOLDING	0.0113555	0.0944774	1	4	STAT3_expr	146	6	both
REACTOME_INTERLEUKIN_12_FAMILY_SIGNALING	0.0113555	0.0944774	1	4	STAT3_expr	146	6	both
REACTOME_INTERLEUKIN_35_SIGNALLING	0.0113555	0.0944774	1	4	STAT3_expr	146	6	both
REACTOME_INTERLEUKIN_37_SIGNALING	0.0113555	0.0944774	1	4	STAT3_expr	146	6	both
REACTOME_STAT3_NUCLEAR_EVENTS_DOWNSTREAM_OF_ALK_SIGNALING	0.0113555	0.0944774	1	4	STAT3_expr	146	6	both
REACTOME_ESTROGEN_DEPENDENT_GENE_EXPRESSION	0.00188268	0.0947605	4	29	FOSB_expr;JUND_expr;FOS_expr;JUN_expr	38	40	both
REACTOME_FCERI_MEDIATED_MAPK_ACTIVATION	0.00206087	0.0947605	2	4	FOS_expr;JUN_expr	38	40	both
REACTOME_INTRACELLULAR_SIGNALING_BY_SECOND_MESSENGERS	0.00214272	0.0947605	4	30	EGR1_expr;NR4A1_expr;SNAI1_expr;JUN_expr	38	40	both
REACTOME_CYTOKINE_SIGNALING_IN_IMMUNE_SYSTEM	0.0022779	0.0947605	6	74	EGR1_expr;IRF5_expr;IRF8_expr;FOS_expr;JUNB_expr;JUN_expr	38	40	both
REACTOME_SIGNALING_BY_NUCLEAR_RECEPTORS	0.00524016	0.0947786	3	52	SREBF1_methylation;SREBF1_expr;RARA_expr	47	15	both
REACTOME_INHIBITION_OF_REPLICATION_INITIATION_OF_DAMAGED_DNA_BY_RB1_E2F1	0.00284765	0.0954657	1	3	TFDP1_expr	163	2	expression
REACTOME_E2F_MEDIATED_REGULATION_OF_DNA_REPLICATION	0.00284765	0.0954657	1	3	TFDP1_expr	163	2	expression
REACTOME_ACTIVATION_OF_NOXA_AND_TRANSLOCATION_TO_MITOCHONDRIA	0.00379596	0.0954657	1	4	TFDP1_expr	163	2	expression
REACTOME_ABERRANT_REGULATION_OF_MITOTIC_G1_S_TRANSITION_IN_CANCER_DUE_TO_RB1_DEFECTS	0.00379596	0.0954657	1	4	TFDP1_expr	163	2	expression
REACTOME_DISEASES_OF_MITOTIC_CELL_CYCLE	0.00379596	0.0954657	1	4	TFDP1_expr	163	2	expression
REACTOME_TP53_REGULATES_TRANSCRIPTION_OF_GENES_INVOLVED_IN_G2_CELL_CYCLE_ARREST	0.00474383	0.0954657	1	5	TFDP1_expr	163	2	expression
REACTOME_ACTIVATION_OF_BH3_ONLY_PROTEINS	0.00569124	0.0954657	1	6	TFDP1_expr	163	2	expression
REACTOME_ACTIVATION_OF_PUMA_AND_TRANSLOCATION_TO_MITOCHONDRIA	0.00569124	0.0954657	1	6	TFDP1_expr	163	2	expression
REACTOME_ONCOGENE_INDUCED_SENESCENCE	0.00569124	0.0954657	1	6	TFDP1_expr	163	2	expression
REACTOME_CYCLIN_D_ASSOCIATED_EVENTS_IN_G1	0.00569124	0.0954657	1	6	TFDP1_expr	163	2	expression
REACTOME_INTRINSIC_PATHWAY_FOR_APOPTOSIS	0.0066382	0.0954657	1	7	TFDP1_expr	163	2	expression
REACTOME_TRANSCRIPTION_OF_E2F_TARGETS_UNDER_NEGATIVE_CONTROL_BY_DREAM_COMPLEX	0.0066382	0.0954657	1	7	TFDP1_expr	163	2	expression
REACTOME_TRANSCRIPTION_OF_E2F_TARGETS_UNDER_NEGATIVE_CONTROL_BY_P107_RBL1_AND_P130_RBL2_IN_COMPLEX_WITH_HDAC1	0.0066382	0.0954657	1	7	TFDP1_expr	163	2	expression
REACTOME_PRE_NOTCH_EXPRESSION_AND_PROCESSING	0.0066382	0.0954657	1	7	TFDP1_expr	163	2	expression
REACTOME_G1_S_SPECIFIC_TRANSCRIPTION	0.0066382	0.0954657	1	7	TFDP1_expr	163	2	expression
REACTOME_S_PHASE	0.0066382	0.0954657	1	7	TFDP1_expr	163	2	expression
REACTOME_CYCLIN_A_CDK2_ASSOCIATED_EVENTS_AT_S_PHASE_ENTRY	0.0066382	0.0954657	1	7	TFDP1_expr	163	2	expression
REACTOME_TRANSCRIPTIONAL_REGULATION_BY_E2F6	0.0066382	0.0954657	1	7	TFDP1_expr	163	2	expression
REACTOME_APOPTOSIS	0.00758471	0.0954657	1	8	TFDP1_expr	163	2	expression
REACTOME_G0_AND_EARLY_G1	0.00758471	0.0954657	1	8	TFDP1_expr	163	2	expression
REACTOME_OXIDATIVE_STRESS_INDUCED_SENESCENCE	0.00758471	0.0954657	1	8	TFDP1_expr	163	2	expression
REACTOME_SMAD2_SMAD3_SMAD4_HETEROTRIMER_REGULATES_TRANSCRIPTION	0.00853077	0.0954657	1	9	TFDP1_expr	163	2	expression
REACTOME_PROGRAMMED_CELL_DEATH	0.00853077	0.0954657	1	9	TFDP1_expr	163	2	expression
REACTOME_TP53_REGULATES_TRANSCRIPTION_OF_CELL_CYCLE_GENES	0.00853077	0.0954657	1	9	TFDP1_expr	163	2	expression
REACTOME_SIGNALING_BY_TGF_BETA_RECEPTOR_COMPLEX	0.00947637	0.0954657	1	10	TFDP1_expr	163	2	expression
REACTOME_TRANSCRIPTIONAL_ACTIVITY_OF_SMAD2_SMAD3_SMAD4_HETEROTRIMER	0.00947637	0.0954657	1	10	TFDP1_expr	163	2	expression
REACTOME_MITOTIC_G1_PHASE_AND_G1_S_TRANSITION	0.00947637	0.0954657	1	10	TFDP1_expr	163	2	expression
REACTOME_TOLL_LIKE_RECEPTOR_TLR1_TLR2_CASCADE	0.00916432	0.0958729	2	8	FOS_expr;JUN_expr	38	40	expression
REACTOME_OXIDATIVE_STRESS_INDUCED_SENESCENCE	0.00916432	0.0958729	2	8	FOS_expr;JUN_expr	38	40	expression
REACTOME_DEATH_RECEPTOR_SIGNALLING	0.00994311	0.0961938	1	7	NFKB1_expr	113	3	both
REACTOME_POST_TRANSLATIONAL_PROTEIN_MODIFICATION	0.00464206	0.0965548	6	83	ZBTB16_methylation;THRB_methylation;PRMT3_methylation;PCGF2_methylation;PRMT3_expr;PCGF2_expr	16	41	both
REACTOME_ACTIVATION_OF_THE_AP_1_FAMILY_OF_TRANSCRIPTION_FACTORS	0.00284765	0.0967511	1	3	ATF2_expr	73	2	expression
REACTOME_TP53_REGULATES_TRANSCRIPTION_OF_DNA_REPAIR_GENES	0.00379596	0.0967511	1	4	ATF2_expr	73	2	expression
REACTOME_MITOCHONDRIAL_BIOGENESIS	0.00474383	0.0967511	1	5	ATF2_expr	73	2	expression
REACTOME_ORGANELLE_BIOGENESIS_AND_MAINTENANCE	0.00474383	0.0967511	1	5	ATF2_expr	73	2	expression
REACTOME_TRANSCRIPTIONAL_ACTIVATION_OF_MITOCHONDRIAL_BIOGENESIS	0.00474383	0.0967511	1	5	ATF2_expr	73	2	expression
REACTOME_HATS_ACETYLATE_HISTONES	0.00474383	0.0967511	1	5	ATF2_expr	73	2	expression
REACTOME_MAPK_TARGETS_NUCLEAR_EVENTS_MEDIATED_BY_MAP_KINASES	0.00474383	0.0967511	1	5	ATF2_expr	73	2	expression
REACTOME_RESPONSE_OF_EIF2AK4_GCN2_TO_AMINO_ACID_DEFICIENCY	0.00474383	0.0967511	1	5	ATF2_expr	73	2	expression
REACTOME_CYTOPROTECTION_BY_HMOX1	0.00474383	0.0967511	1	5	NFE2L2_expr	73	2	expression
REACTOME_CELLULAR_RESPONSE_TO_STARVATION	0.00474383	0.0967511	1	5	ATF2_expr	73	2	expression
REACTOME_CELLULAR_RESPONSE_TO_CHEMICAL_STRESS	0.00474383	0.0967511	1	5	NFE2L2_expr	73	2	expression
REACTOME_INTERLEUKIN_17_SIGNALING	0.00569124	0.0967511	1	6	ATF2_expr	73	2	expression
REACTOME_POTENTIAL_THERAPEUTICS_FOR_SARS	0.00569124	0.0967511	1	6	NFE2L2_expr	73	2	expression
REACTOME_SARS_COV_INFECTIONS	0.00569124	0.0967511	1	6	NFE2L2_expr	73	2	expression
REACTOME_SMAD2_SMAD3_SMAD4_HETEROTRIMER_REGULATES_TRANSCRIPTION	0.00157694	0.0979962	2	19	MYC_methylation;E2F5_expr	30	7	both
REACTOME_MITOTIC_G1_PHASE_AND_G1_S_TRANSITION	0.00174937	0.0979962	2	20	MYC_methylation;E2F5_expr	30	7	both
REACTOME_SIGNALING_BY_TGF_BETA_RECEPTOR_COMPLEX	0.00212011	0.0979962	2	22	MYC_methylation;E2F5_expr	30	7	both
REACTOME_TRANSCRIPTIONAL_ACTIVITY_OF_SMAD2_SMAD3_SMAD4_HETEROTRIMER	0.00212011	0.0979962	2	22	MYC_methylation;E2F5_expr	30	7	both
REACTOME_SIGNALING_BY_INTERLEUKINS	0.00974705	0.0981925	3	24	FOS_expr;JUNB_expr;JUN_expr	38	40	expression
REACTOME_SIGNALING_BY_HEDGEHOG	0.00528036	0.0998468	2	6	GLI2_expr;GLI1_expr	16	41	both
REACTOME_HEDGEHOG_ON_STATE	0.00528036	0.0998468	2	6	GLI2_expr;GLI1_expr	16	41	both
REACTOME_CELLULAR_RESPONSES_TO_STIMULI	0.00168775	0.1003	2	87	HMGA1_methylation;HMGA1_expr	152	2	both
REACTOME_DEVELOPMENTAL_BIOLOGY	0.00898022	0.106201	3	63	SREBF1_expr;RARA_expr;SREBF2_expr	47	15	expression
REACTOME_TRANSCRIPTIONAL_REGULATION_BY_TP53	0.00385479	0.110481	3	17	TP63_expr;E2F1_expr;E2F8_expr	16	41	expression
REACTOME_ACTIVATION_OF_BH3_ONLY_PROTEINS	0.00528036	0.110481	2	6	TP63_expr;E2F1_expr	16	41	expression
REACTOME_ACTIVATION_OF_PUMA_AND_TRANSLOCATION_TO_MITOCHONDRIA	0.00528036	0.110481	2	6	TP63_expr;E2F1_expr	16	41	expression
REACTOME_ONCOGENE_INDUCED_SENESCENCE	0.00528036	0.110481	2	6	E2F2_expr;E2F1_expr	16	41	expression
REACTOME_TP53_REGULATES_TRANSCRIPTION_OF_GENES_INVOLVED_IN_G1_CELL_CYCLE_ARREST	0.00528036	0.110481	2	6	E2F1_expr;E2F8_expr	16	41	expression
REACTOME_CYCLIN_D_ASSOCIATED_EVENTS_IN_G1	0.00528036	0.110481	2	6	E2F2_expr;E2F1_expr	16	41	expression
REACTOME_ERK_MAPK_TARGETS	0.000534207	0.110622	2	5	ELK1_methylation;ELK1_expr	68	16	both
REACTOME_HCMV_EARLY_EVENTS	0.000534207	0.110622	2	5	ELK1_methylation;ELK1_expr	68	16	both
REACTOME_HCMV_INFECTION	0.000797758	0.110622	2	6	ELK1_methylation;ELK1_expr	68	16	both
REACTOME_ESTROGEN_DEPENDENT_GENE_EXPRESSION	0.0145212	0.111514	8	18	PGR_methylation;NCOA1_methylation;USF2_methylation;FOXA1_methylation;POU2F1_methylation;USF1_methylation;JUN_methylation;SP1_methylation	4	415	methylation
REACTOME_FC_EPSILON_RECEPTOR_FCERI_SIGNALING	0.0159306	0.111514	4	6	NFKB1_methylation;NFATC1_methylation;RELA_methylation;JUN_methylation	4	415	methylation
REACTOME_MAPK_FAMILY_SIGNALING_CASCADES	0.0159306	0.111514	4	6	FOXO3_methylation;FOXO1_methylation;RAG1_methylation;JUN_methylation	4	415	methylation
REACTOME_MAPK6_MAPK4_SIGNALING	0.0159306	0.111514	4	6	FOXO3_methylation;FOXO1_methylation;RAG1_methylation;JUN_methylation	4	415	methylation
REACTOME_G1_S_SPECIFIC_TRANSCRIPTION	0.0159306	0.111514	4	6	TFDP2_methylation;E2F5_methylation;LIN54_methylation;TFDP1_methylation	4	415	methylation
REACTOME_RNA_POLYMERASE_III_TRANSCRIPTION_INITIATION_FROM_TYPE_3_PROMOTER	0.0159306	0.111514	4	6	BRF2_methylation;SNAPC2_methylation;POU2F1_methylation;ZNF143_methylation	4	415	methylation
REACTOME_MITOTIC_G1_PHASE_AND_G1_S_TRANSITION	0.00620542	0.112237	3	20	E2F2_expr;MYBL2_expr;E2F1_expr	16	41	both
REACTOME_SIGNALING_BY_ALK_IN_CANCER	0.0113555	0.11238	1	4	STAT5A_methylation	146	6	methylation
REACTOME_NUCLEAR_EVENTS_STIMULATED_BY_ALK_SIGNALING_IN_CANCER	0.0113555	0.11238	1	4	STAT5A_methylation	146	6	methylation
REACTOME_INTERFERON_GAMMA_SIGNALING	0.0116418	0.113092	2	9	IRF5_expr;IRF8_expr	38	40	expression
REACTOME_SIGNALING_BY_NUCLEAR_RECEPTORS	0.0100769	0.114205	2	22	SREBF1_expr;RARA_expr	47	15	expression
REACTOME_DOWNSTREAM_SIGNALING_EVENTS_OF_B_CELL_RECEPTOR_BCR	0.0127718	0.115502	1	9	NFKB1_expr	113	3	both
REACTOME_NEUTROPHIL_DEGRANULATION	0.0127718	0.115502	1	9	NFKB1_expr	113	3	both
REACTOME_SIGNALING_BY_THE_B_CELL_RECEPTOR_BCR	0.0127718	0.115502	1	9	NFKB1_expr	113	3	both
REACTOME_SIGNALING_BY_PDGFR_IN_DISEASE	0.0141775	0.115644	1	5	STAT3_expr	146	6	both
REACTOME_TRANSCRIPTIONAL_REGULATION_OF_WHITE_ADIPOCYTE_DIFFERENTIATION	0.0184131	0.116474	1	13	NFKB1_expr	113	3	expression
REACTOME_HEME_SIGNALING	0.00678507	0.117608	2	18	NR1D1_expr;ARNTL_expr	47	15	both
REACTOME_SIGNALING_BY_TGFB_FAMILY_MEMBERS	0.0123105	0.119588	1	13	TFDP1_expr	163	2	expression
REACTOME_SIGNALING_BY_NOTCH	0.0132543	0.120172	1	14	TFDP1_expr	163	2	expression
REACTOME_TRANSCRIPTIONAL_REGULATION_OF_GRANULOPOIESIS	0.0132543	0.120172	1	14	TFDP1_expr	163	2	expression
REACTOME_POU5F1_OCT4_SOX2_NANOG_ACTIVATE_GENES_RELATED_TO_PROLIFERATION	0.0141775	0.120509	1	5	STAT3_expr	146	6	expression
REACTOME_INTERLEUKIN_1_FAMILY_SIGNALING	0.0141775	0.120509	1	5	STAT3_expr	146	6	expression
REACTOME_CYTOPROTECTION_BY_HMOX1	0.0141775	0.120509	1	5	STAT3_expr	146	6	expression
REACTOME_CELLULAR_RESPONSE_TO_CHEMICAL_STRESS	0.0141775	0.120509	1	5	STAT3_expr	146	6	expression
REACTOME_DEACTIVATION_OF_THE_BETA_CATENIN_TRANSACTIVATING_COMPLEX	0.0181655	0.120683	5	9	SOX4_methylation;SOX9_methylation;SOX13_methylation;TCF7L2_methylation;SOX17_methylation	4	415	methylation
REACTOME_METABOLISM_OF_STEROIDS	0.0181655	0.120683	5	9	NFYA_methylation;NR1H4_methylation;NCOA1_methylation;SP1_methylation;RXRA_methylation	4	415	methylation
REACTOME_NUCLEAR_RECEPTOR_TRANSCRIPTION_PATHWAY	0.018502	0.120683	12	33	NR1H4_methylation;RARB_methylation;PGR_methylation;NR3C1_methylation;ESRRB_methylation;NR2C1_methylation;NR1D1_methylation;NR6A1_methylation;NR3C2_methylation;ESRRA_methylation;NR2C2_methylation;RXRA_methylation	4	415	methylation
REACTOME_TOLL_LIKE_RECEPTOR_TLR1_TLR2_CASCADE	0.00758471	0.121355	1	8	ATF2_expr	73	2	expression
REACTOME_MYD88_INDEPENDENT_TLR4_CASCADE	0.00947637	0.123246	1	10	ATF2_expr	73	2	expression
REACTOME_TOLL_LIKE_RECEPTOR_9_TLR9_CASCADE	0.00947637	0.123246	1	10	ATF2_expr	73	2	expression
REACTOME_TOLL_LIKE_RECEPTOR_CASCADES	0.0104215	0.123246	1	11	ATF2_expr	73	2	expression
REACTOME_PTEN_REGULATION	0.0104215	0.123246	1	11	ATF2_expr	73	2	expression
REACTOME_REGULATION_OF_PTEN_GENE_TRANSCRIPTION	0.0104215	0.123246	1	11	ATF2_expr	73	2	expression
REACTOME_ESTROGEN_DEPENDENT_GENE_EXPRESSION	0.0104215	0.123246	1	11	ATF2_expr	73	2	expression
REACTOME_INTRINSIC_PATHWAY_FOR_APOPTOSIS	0.0073016	0.124127	2	7	TP63_expr;E2F1_expr	16	41	expression
REACTOME_TRANSCRIPTION_OF_E2F_TARGETS_UNDER_NEGATIVE_CONTROL_BY_P107_RBL1_AND_P130_RBL2_IN_COMPLEX_WITH_HDAC1	0.0073016	0.124127	2	7	MYBL2_expr;E2F1_expr	16	41	expression
REACTOME_TRANSCRIPTIONAL_REGULATION_BY_E2F6	0.0073016	0.124127	2	7	E2F1_expr;PCGF2_expr	16	41	expression
REACTOME_SIGNALING_BY_RECEPTOR_TYROSINE_KINASES	0.00173096	0.124197	6	29	REST_methylation;SRF_methylation;FOSB_methylation;JUND_methylation;JUNB_methylation;EGR3_methylation	12	98	methylation
REACTOME_RNA_POLYMERASE_II_TRANSCRIPTION	0.00269615	0.124622	22	709	TFAP2B_methylation;PPARD_methylation;THRA_methylation;ZFP37_methylation;TFAP2A_methylation;FOS_methylation;ZNF620_methylation;ZNF354C_methylation;ZNF223_methylation;TEAD4_methylation;E2F4_methylation;TFAP2B_expr;TFAP2C_expr;ZFP37_expr;TFAP2A_expr;ZNF354A_expr;ZNF620_expr;ZNF619_expr;ZNF354C_expr;ZNF354B_expr;ZNF223_expr;ZFP2_expr	5	39	both
REACTOME_HATS_ACETYLATE_HISTONES	0.000301449	0.125403	2	10	ZZZ3_expr;DR1_expr	84	6	both
REACTOME_SIGNALING_BY_NUCLEAR_RECEPTORS	0.0222726	0.128451	11	30	RARB_methylation;PGR_methylation;NCOA1_methylation;USF2_methylation;FOXO3_methylation;FOXA1_methylation;POU2F1_methylation;USF1_methylation;JUN_methylation;SP1_methylation;RXRA_methylation	4	415	methylation
REACTOME_ESR_MEDIATED_SIGNALING	0.0243112	0.128451	9	23	PGR_methylation;NCOA1_methylation;USF2_methylation;FOXO3_methylation;FOXA1_methylation;POU2F1_methylation;USF1_methylation;JUN_methylation;SP1_methylation	4	415	methylation
REACTOME_RECYCLING_OF_BILE_ACIDS_AND_SALTS	0.0259588	0.128451	3	4	NR1H4_methylation;NCOA1_methylation;RXRA_methylation	4	415	methylation
REACTOME_DDX58_IFIH1_MEDIATED_INDUCTION_OF_INTERFERON_ALPHA_BETA	0.0259588	0.128451	3	4	NFKB1_methylation;PIN1_methylation;RELA_methylation	4	415	methylation
REACTOME_CYTOSOLIC_SENSORS_OF_PATHOGEN_ASSOCIATED_DNA	0.0259588	0.128451	3	4	NFKB1_methylation;STAT6_methylation;RELA_methylation	4	415	methylation
REACTOME_SYNTHESIS_OF_BILE_ACIDS_AND_BILE_SALTS	0.0259588	0.128451	3	4	NR1H4_methylation;NCOA1_methylation;RXRA_methylation	4	415	methylation
REACTOME_SYNTHESIS_OF_BILE_ACIDS_AND_BILE_SALTS_VIA_7ALPHA_HYDROXYCHOLESTEROL	0.0259588	0.128451	3	4	NR1H4_methylation;NCOA1_methylation;RXRA_methylation	4	415	methylation
REACTOME_SYNTHESIS_OF_BILE_ACIDS_AND_BILE_SALTS_VIA_27_HYDROXYCHOLESTEROL	0.0259588	0.128451	3	4	NR1H4_methylation;NCOA1_methylation;RXRA_methylation	4	415	methylation
REACTOME_BILE_ACID_AND_BILE_SALT_METABOLISM	0.0259588	0.128451	3	4	NR1H4_methylation;NCOA1_methylation;RXRA_methylation	4	415	methylation
REACTOME_HSP90_CHAPERONE_CYCLE_FOR_STEROID_HORMONE_RECEPTORS_SHR_IN_THE_PRESENCE_OF_LIGAND	0.0259588	0.128451	3	4	PGR_methylation;NR3C1_methylation;NR3C2_methylation	4	415	methylation
REACTOME_MITOTIC_G2_G2_M_PHASES	0.0259588	0.128451	3	4	FOXM1_methylation;E2F3_methylation;LIN54_methylation	4	415	methylation
REACTOME_NEGATIVE_EPIGENETIC_REGULATION_OF_RRNA_EXPRESSION	0.0259588	0.128451	3	4	BAZ2A_methylation;TTF1_methylation;MBD2_methylation	4	415	methylation
REACTOME_RNA_POLYMERASE_I_TRANSCRIPTION	0.0259588	0.128451	3	4	MBD3_methylation;TTF1_methylation;MBD2_methylation	4	415	methylation
REACTOME_LEISHMANIA_INFECTION	0.0259588	0.128451	3	4	NFKB1_methylation;RELA_methylation;JUN_methylation	4	415	methylation
REACTOME_CELLULAR_SENESCENCE	0.0151405	0.128695	1	16	TFDP1_expr	163	2	expression
REACTOME_CELL_CYCLE_MITOTIC	0.0151405	0.128695	1	16	TFDP1_expr	163	2	expression
REACTOME_CIRCADIAN_CLOCK	0.0113662	0.128817	1	12	ATF2_expr	73	2	expression
REACTOME_TOLL_LIKE_RECEPTOR_9_TLR9_CASCADE	0.0276376	0.128921	6	13	MEF2A_methylation;EEA1_methylation;NFKB1_methylation;ATF1_methylation;RELA_methylation;JUN_methylation	4	415	methylation
REACTOME_TOLL_LIKE_RECEPTOR_CASCADES	0.0276376	0.128921	6	13	MEF2A_methylation;EEA1_methylation;NFKB1_methylation;ATF1_methylation;RELA_methylation;JUN_methylation	4	415	methylation
REACTOME_TOLL_LIKE_RECEPTOR_TLR1_TLR2_CASCADE	0.0305525	0.128921	5	10	MEF2A_methylation;NFKB1_methylation;ATF1_methylation;RELA_methylation;JUN_methylation	4	415	methylation
REACTOME_TRANSCRIPTIONAL_ACTIVATION_OF_MITOCHONDRIAL_BIOGENESIS	0.0305525	0.128921	5	10	NCOA1_methylation;NRF1_methylation;NR1D1_methylation;ESRRA_methylation;RXRA_methylation	4	415	methylation
REACTOME_SMAD2_SMAD3_SMAD4_HETEROTRIMER_REGULATES_TRANSCRIPTION	0.0305525	0.128921	5	10	TFDP2_methylation;E2F5_methylation;TGIF1_methylation;SP1_methylation;TFDP1_methylation	4	415	methylation
REACTOME_TRANSCRIPTION_OF_E2F_TARGETS_UNDER_NEGATIVE_CONTROL_BY_DREAM_COMPLEX	0.0314442	0.128921	4	7	TFDP2_methylation;E2F5_methylation;LIN54_methylation;TFDP1_methylation	4	415	methylation
REACTOME_G0_AND_EARLY_G1	0.0314442	0.128921	4	7	TFDP2_methylation;E2F5_methylation;LIN54_methylation;TFDP1_methylation	4	415	methylation
REACTOME_REGULATION_OF_CHOLESTEROL_BIOSYNTHESIS_BY_SREBP_SREBF	0.0314442	0.128921	4	7	NFYA_methylation;NCOA1_methylation;SP1_methylation;RXRA_methylation	4	415	methylation
REACTOME_PRE_NOTCH_EXPRESSION_AND_PROCESSING	0.0314442	0.128921	4	7	E2F3_methylation;TFDP2_methylation;JUN_methylation;TFDP1_methylation	4	415	methylation
REACTOME_ACTIVATION_OF_GENE_EXPRESSION_BY_SREBF_SREBP	0.0314442	0.128921	4	7	NFYA_methylation;NCOA1_methylation;SP1_methylation;RXRA_methylation	4	415	methylation
REACTOME_S_PHASE	0.0314442	0.128921	4	7	TFDP2_methylation;E2F5_methylation;LIN54_methylation;TFDP1_methylation	4	415	methylation
REACTOME_CYCLIN_A_CDK2_ASSOCIATED_EVENTS_AT_S_PHASE_ENTRY	0.0314442	0.128921	4	7	TFDP2_methylation;E2F5_methylation;LIN54_methylation;TFDP1_methylation	4	415	methylation
REACTOME_SIGNALING_BY_ACTIVIN	0.00284765	0.129032	1	3	SMAD3_expr	43	2	expression
REACTOME_RUNX3_REGULATES_BCL2L11_BIM_TRANSCRIPTION	0.00284765	0.129032	1	3	SMAD3_expr	43	2	expression
REACTOME_SIGNALING_BY_NODAL	0.00379596	0.129032	1	4	SMAD3_expr	43	2	expression
REACTOME_RUNX3_REGULATES_CDKN1A_TRANSCRIPTION	0.00379596	0.129032	1	4	SMAD3_expr	43	2	expression
REACTOME_FOXO_MEDIATED_TRANSCRIPTION_OF_CELL_CYCLE_GENES	0.00379596	0.129032	1	4	SMAD3_expr	43	2	expression
REACTOME_DOWNREGULATION_OF_SMAD2_3_SMAD4_TRANSCRIPTIONAL_ACTIVITY	0.00474383	0.129032	1	5	SMAD3_expr	43	2	expression
REACTOME_INTERLEUKIN_1_FAMILY_SIGNALING	0.00474383	0.129032	1	5	SMAD3_expr	43	2	expression
REACTOME_UB_SPECIFIC_PROCESSING_PROTEASES	0.00474383	0.129032	1	5	SMAD3_expr	43	2	expression
REACTOME_SIGNALING_BY_NOTCH4	0.00474383	0.129032	1	5	SMAD3_expr	43	2	expression
REACTOME_NOTCH4_INTRACELLULAR_DOMAIN_REGULATES_TRANSCRIPTION	0.00474383	0.129032	1	5	SMAD3_expr	43	2	expression
REACTOME_MYD88_INDEPENDENT_TLR4_CASCADE	0.0143785	0.130365	2	10	FOS_expr;JUN_expr	38	40	expression
REACTOME_TOLL_LIKE_RECEPTOR_9_TLR9_CASCADE	0.0143785	0.130365	2	10	FOS_expr;JUN_expr	38	40	expression
REACTOME_RNA_POLYMERASE_II_TRANSCRIPTION	0.000484284	0.131725	7	339	ZNF212_expr;ZNF282_expr;ZNF746_expr;ZNF777_expr;ZNF398_expr;ZNF786_expr;ZNF425_expr	66	11	expression
REACTOME_RNA_POLYMERASE_II_TRANSCRIPTION	0.000484284	0.131725	7	339	ZNF614_expr;ZNF577_expr;ZNF613_expr;ZNF615_expr;ZNF649_expr;ZNF432_expr;ZNF350_expr	80	11	expression
REACTOME_TRANSCRIPTIONAL_REGULATION_BY_TP53	0.016083	0.132563	1	17	TFDP1_expr	163	2	expression
REACTOME_ESR_MEDIATED_SIGNALING	0.0132543	0.133164	1	14	ATF2_expr	73	2	expression
REACTOME_NGF_STIMULATED_TRANSCRIPTION	0.0132543	0.133164	1	14	ATF2_expr	73	2	expression
REACTOME_NUCLEAR_EVENTS_KINASE_AND_TRANSCRIPTION_FACTOR_ACTIVATION	0.0141976	0.133164	1	15	ATF2_expr	73	2	expression
REACTOME_INFECTIOUS_DISEASE	0.0141976	0.133164	1	15	NFE2L2_expr	73	2	expression
REACTOME_INTRACELLULAR_SIGNALING_BY_SECOND_MESSENGERS	0.0141976	0.133164	1	15	ATF2_expr	73	2	expression
REACTOME_INTERFERON_ALPHA_BETA_SIGNALING	0.00359068	0.135793	3	17	EGR1_expr;IRF5_expr;IRF8_expr	38	40	both
REACTOME_DDX58_IFIH1_MEDIATED_INDUCTION_OF_INTERFERON_ALPHA_BETA	0.00392172	0.135953	2	9	IRF7_methylation;IRF7_expr	41	23	both
REACTOME_SIGNALING_BY_NTRKS	0.0151405	0.137274	1	16	ATF2_expr	73	2	expression
REACTOME_APOPTOSIS	0.00961589	0.137659	2	8	TP63_expr;E2F1_expr	16	41	expression
REACTOME_G0_AND_EARLY_G1	0.00961589	0.137659	2	8	MYBL2_expr;E2F1_expr	16	41	expression
REACTOME_OXIDATIVE_STRESS_INDUCED_SENESCENCE	0.00961589	0.137659	2	8	E2F2_expr;E2F1_expr	16	41	expression
REACTOME_TRANSCRIPTIONAL_REGULATION_BY_VENTX	0.0155952	0.138034	1	11	NFKB1_expr	113	3	both
REACTOME_SIGNALING_BY_NOTCH	0.0343791	0.138969	7	17	YBX1_methylation;HIF1A_methylation;E2F3_methylation;TFDP2_methylation;HEY1_methylation;JUN_methylation;TFDP1_methylation	4	415	methylation
REACTOME_RORA_ACTIVATES_GENE_EXPRESSION	0.00710898	0.139853	1	3	RXRA_expr	112	5	expression
REACTOME_POSITIVE_EPIGENETIC_REGULATION_OF_RRNA_EXPRESSION	0.00710898	0.139853	1	3	TTF1_expr	112	5	expression
REACTOME_NEGATIVE_EPIGENETIC_REGULATION_OF_RRNA_EXPRESSION	0.00710898	0.139853	1	3	TTF1_expr	112	5	expression
REACTOME_RNA_POLYMERASE_I_TRANSCRIPTION_INITIATION	0.00710898	0.139853	1	3	TTF1_expr	112	5	expression
REACTOME_NR1H3_NR1H2_REGULATE_GENE_EXPRESSION_LINKED_TO_CHOLESTEROL_TRANSPORT_AND_EFFLUX	0.00710898	0.139853	1	3	RXRA_expr	112	5	expression
REACTOME_NR1H2_NR1H3_REGULATE_GENE_EXPRESSION_TO_LIMIT_CHOLESTEROL_UPTAKE	0.00710898	0.139853	1	3	RXRA_expr	112	5	expression
REACTOME_NR1H2_NR1H3_REGULATE_GENE_EXPRESSION_LINKED_TO_TRIGLYCERIDE_LIPOLYSIS_IN_ADIPOSE	0.00710898	0.139853	1	3	RXRA_expr	112	5	expression
REACTOME_NR1H2_NR1H3_REGULATE_GENE_EXPRESSION_TO_CONTROL_BILE_ACID_HOMEOSTASIS	0.00710898	0.139853	1	3	RXRA_expr	112	5	expression
REACTOME_NR1H2_NR1H3_REGULATE_GENE_EXPRESSION_LINKED_TO_GLUCONEOGENESIS	0.00710898	0.139853	1	3	RXRA_expr	112	5	expression
REACTOME_RNA_POLYMERASE_I_TRANSCRIPTION	0.00946963	0.139853	1	4	TTF1_expr	112	5	expression
REACTOME_NR1H2_AND_NR1H3_MEDIATED_SIGNALING	0.00946963	0.139853	1	4	RXRA_expr	112	5	expression
REACTOME_NR1H2_NR1H3_REGULATE_GENE_EXPRESSION_LINKED_TO_LIPOGENESIS	0.00946963	0.139853	1	4	RXRA_expr	112	5	expression
REACTOME_MITOCHONDRIAL_BIOGENESIS	0.0118258	0.139853	1	5	RXRA_expr	112	5	expression
REACTOME_ORGANELLE_BIOGENESIS_AND_MAINTENANCE	0.0118258	0.139853	1	5	RXRA_expr	112	5	expression
REACTOME_BIOLOGICAL_OXIDATIONS	0.0118258	0.139853	1	5	RXRA_expr	112	5	expression
REACTOME_CYTOCHROME_P450_ARRANGED_BY_SUBSTRATE_TYPE	0.0118258	0.139853	1	5	RXRA_expr	112	5	expression
REACTOME_PHASE_I_FUNCTIONALIZATION_OF_COMPOUNDS	0.0118258	0.139853	1	5	RXRA_expr	112	5	expression
REACTOME_ENDOGENOUS_STEROLS	0.0118258	0.139853	1	5	RXRA_expr	112	5	expression
REACTOME_EPIGENETIC_REGULATION_OF_GENE_EXPRESSION	0.0118258	0.139853	1	5	TTF1_expr	112	5	expression
REACTOME_TRANSCRIPTIONAL_ACTIVATION_OF_MITOCHONDRIAL_BIOGENESIS	0.0118258	0.139853	1	5	RXRA_expr	112	5	expression
REACTOME_RNA_POLYMERASE_III_TRANSCRIPTION_INITIATION_FROM_TYPE_3_PROMOTER	0.0118258	0.139853	1	5	SNAPC4_expr	112	5	expression
REACTOME_CYTOPROTECTION_BY_HMOX1	0.0118258	0.139853	1	5	RXRA_expr	112	5	expression
REACTOME_CELLULAR_RESPONSE_TO_CHEMICAL_STRESS	0.0118258	0.139853	1	5	RXRA_expr	112	5	expression
REACTOME_CELLULAR_SENESCENCE	0.02263	0.139894	1	16	NFKB1_expr	113	3	expression
REACTOME_SENESCENCE_ASSOCIATED_SECRETORY_PHENOTYPE_SASP	0.0169928	0.140062	1	6	STAT3_expr	146	6	expression
REACTOME_SUMOYLATION	0.0129264	0.140639	2	25	THRA_expr;RARA_expr	47	15	expression
REACTOME_TRANSCRIPTIONAL_REGULATION_BY_TP53	0.016083	0.141115	1	17	ATF2_expr	73	2	expression
REACTOME_FC_EPSILON_RECEPTOR_FCERI_SIGNALING	0.0170048	0.144368	1	12	NFKB1_expr	113	3	both
REACTOME_SENESCENCE_ASSOCIATED_SECRETORY_PHENOTYPE_SASP	0.0170048	0.144368	1	12	NFKB1_expr	113	3	both
REACTOME_CYTOSOLIC_SENSORS_OF_PATHOGEN_ASSOCIATED_DNA	0.00486964	0.144698	2	10	IRF7_methylation;IRF7_expr	41	23	both
REACTOME_INTERLEUKIN_20_FAMILY_SIGNALING	0.00486964	0.144698	2	10	STAT1_expr;STAT2_expr	41	23	both
REACTOME_INNATE_IMMUNE_SYSTEM	0.017025	0.144712	1	18	ATF2_expr	73	2	expression
REACTOME_REGULATION_OF_FOXO_TRANSCRIPTIONAL_ACTIVITY_BY_ACETYLATION	0.00284765	0.14849	1	3	FOXO4_methylation	104	2	methylation
REACTOME_HSP90_CHAPERONE_CYCLE_FOR_STEROID_HORMONE_RECEPTORS_SHR_IN_THE_PRESENCE_OF_LIGAND	0.00379596	0.14849	1	4	AR_methylation	104	2	methylation
REACTOME_REGULATION_OF_LOCALIZATION_OF_FOXO_TRANSCRIPTION_FACTORS	0.00379596	0.14849	1	4	FOXO4_methylation	104	2	methylation
REACTOME_AKT_PHOSPHORYLATES_TARGETS_IN_THE_NUCLEUS	0.00474383	0.14849	1	5	FOXO4_methylation	104	2	methylation
REACTOME_CONSTITUTIVE_SIGNALING_BY_AKT1_E17K_IN_CANCER	0.00474383	0.14849	1	5	FOXO4_methylation	104	2	methylation
REACTOME_FOXO_MEDIATED_TRANSCRIPTION_OF_CELL_DEATH_GENES	0.00474383	0.14849	1	5	FOXO4_methylation	104	2	methylation
REACTOME_PI3K_AKT_SIGNALING_IN_CANCER	0.00569124	0.14849	1	6	FOXO4_methylation	104	2	methylation
REACTOME_FOXO_MEDIATED_TRANSCRIPTION_OF_CELL_CYCLE_GENES	0.00569124	0.14849	1	6	FOXO4_methylation	104	2	methylation
REACTOME_ACTIVATION_OF_ANTERIOR_HOX_GENES_IN_HINDBRAIN_DEVELOPMENT_DURING_EARLY_EMBRYOGENESIS	0.00054624	0.148577	3	18	HOXA1_expr;HOXA2_expr;HOXA3_expr	51	20	expression
REACTOME_ESTROGEN_DEPENDENT_GENE_EXPRESSION	0.00368498	0.149076	2	29	MYC_methylation;NCOA2_expr	30	7	both
REACTOME_SIGNALING_BY_TGFB_FAMILY_MEMBERS	0.00394191	0.149076	2	30	MYC_methylation;E2F5_expr	30	7	both
REACTOME_POST_TRANSLATIONAL_PROTEIN_MODIFICATION	0.00358771	0.149249	6	83	TFAP2B_methylation;THRA_methylation;TFAP2A_methylation;TFAP2B_expr;TFAP2C_expr;TFAP2A_expr	5	39	both
REACTOME_SIGNALING_BY_INTERLEUKINS	0.000720033	0.149767	2	57	BATF_methylation;BATF_expr	111	2	both
REACTOME_ESR_MEDIATED_SIGNALING	0.00469145	0.150446	4	37	FOSB_expr;JUND_expr;FOS_expr;JUN_expr	38	40	both
REACTOME_ACTIVATION_OF_THE_AP_1_FAMILY_OF_TRANSCRIPTION_FACTORS	0.0050292	0.150446	2	6	FOS_expr;JUN_expr	38	40	both
REACTOME_PTEN_REGULATION	0.00578638	0.150446	3	20	EGR1_expr;SNAI1_expr;JUN_expr	38	40	both
REACTOME_REGULATION_OF_PTEN_GENE_TRANSCRIPTION	0.00578638	0.150446	3	20	EGR1_expr;SNAI1_expr;JUN_expr	38	40	both
REACTOME_INTERFERON_SIGNALING	0.00578638	0.150446	3	20	EGR1_expr;IRF5_expr;IRF8_expr	38	40	both
REACTOME_CELL_CYCLE	0.0189076	0.151261	1	20	TFDP1_expr	163	2	expression
REACTOME_TOLL_LIKE_RECEPTOR_CASCADES	0.0173642	0.152357	2	11	FOS_expr;JUN_expr	38	40	expression
REACTOME_ADAPTIVE_IMMUNE_SYSTEM	0.0184131	0.153197	1	13	NFKB1_expr	113	3	both
REACTOME_SIGNALING_BY_RETINOIC_ACID	0.0141775	0.154251	1	6	RXRA_expr	112	5	expression
REACTOME_RNA_POLYMERASE_II_TRANSCRIBES_SNRNA_GENES	0.0141775	0.154251	1	6	SNAPC4_expr	112	5	expression
REACTOME_BMAL1_CLOCK_NPAS2_ACTIVATES_CIRCADIAN_GENE_EXPRESSION	0.0165247	0.15499	1	7	RXRA_expr	112	5	expression
REACTOME_REGULATION_OF_CHOLESTEROL_BIOSYNTHESIS_BY_SREBP_SREBF	0.0165247	0.15499	1	7	RXRA_expr	112	5	expression
REACTOME_ACTIVATION_OF_GENE_EXPRESSION_BY_SREBF_SREBP	0.0165247	0.15499	1	7	RXRA_expr	112	5	expression
REACTOME_METABOLISM_OF_STEROIDS	0.0165247	0.15499	1	7	RXRA_expr	112	5	expression
REACTOME_CELL_CYCLE_MITOTIC	0.00448039	0.15532	2	32	MYC_methylation;E2F5_expr	30	7	both
REACTOME_SIGNALING_BY_ALK	0.0198014	0.155422	1	7	STAT3_expr	146	6	both
REACTOME_SIGNALING_BY_PTK6	0.0198014	0.155422	1	7	STAT3_expr	146	6	both
REACTOME_RHO_GTPASE_EFFECTORS	0.00758471	0.155486	1	8	AR_methylation	104	2	methylation
REACTOME_RUNX2_REGULATES_OSTEOBLAST_DIFFERENTIATION	0.00758471	0.155486	1	8	AR_methylation	104	2	methylation
REACTOME_FOXO_MEDIATED_TRANSCRIPTION_OF_OXIDATIVE_STRESS_METABOLIC_AND_NEURONAL_GENES	0.00758471	0.155486	1	8	FOXO4_methylation	104	2	methylation
REACTOME_PRC2_METHYLATES_HISTONES_AND_DNA	0.00217454	0.156023	2	5	PHF1_methylation;PHF19_methylation	15	32	methylation
REACTOME_RUNX1_REGULATES_GENES_INVOLVED_IN_MEGAKARYOCYTE_DIFFERENTIATION_AND_PLATELET_FUNCTION	0.00217454	0.156023	2	5	KMT2A_methylation;ZFPM1_methylation	15	32	methylation
REACTOME_PROGRAMMED_CELL_DEATH	0.0122116	0.15817	2	9	TP63_expr;E2F1_expr	16	41	expression
REACTOME_TP53_REGULATES_TRANSCRIPTION_OF_CELL_CYCLE_GENES	0.0122116	0.15817	2	9	E2F1_expr;E2F8_expr	16	41	expression
REACTOME_INTRINSIC_PATHWAY_FOR_APOPTOSIS	0.0198014	0.158411	1	7	STAT3_expr	146	6	expression
REACTOME_ABERRANT_REGULATION_OF_MITOTIC_G1_S_TRANSITION_IN_CANCER_DUE_TO_RB1_DEFECTS	0.00961589	0.160008	2	8	E2F2_expr;E2F1_expr	16	41	both
REACTOME_DISEASES_OF_MITOTIC_CELL_CYCLE	0.00961589	0.160008	2	8	E2F2_expr;E2F1_expr	16	41	both
REACTOME_CHROMATIN_MODIFYING_ENZYMES	0.0198483	0.161556	1	21	ATF2_expr	73	2	expression
REACTOME_SIGNALING_BY_NUCLEAR_RECEPTORS	0.0207885	0.161556	1	22	ATF2_expr	73	2	expression
REACTOME_SIGNALING_BY_RECEPTOR_TYROSINE_KINASES	0.0207885	0.161556	1	22	ATF2_expr	73	2	expression
REACTOME_SIGNALING_BY_WNT	0.040533	0.161569	6	14	SOX4_methylation;SOX9_methylation;NFATC1_methylation;SOX13_methylation;TCF7L2_methylation;SOX17_methylation	4	415	methylation
REACTOME_FOXO_MEDIATED_TRANSCRIPTION_OF_OXIDATIVE_STRESS_METABOLIC_AND_NEURONAL_GENES	0.0066382	0.164145	1	7	SMAD3_expr	43	2	expression
REACTOME_ESR_MEDIATED_SIGNALING	0.00596827	0.165453	2	37	MYC_methylation;NCOA2_expr	30	7	both
REACTOME_RECOGNITION_AND_ASSOCIATION_OF_DNA_GLYCOSYLASE_WITH_SITE_CONTAINING_AN_AFFECTED_PURINE	0.00994311	0.165453	1	3	TERF1_expr	30	7	both
REACTOME_MEIOTIC_SYNAPSIS	0.00994311	0.165453	1	3	TERF1_expr	30	7	both
REACTOME_TELOMERE_MAINTENANCE	0.00994311	0.165453	1	3	TERF1_expr	30	7	both
REACTOME_TELOMERE_EXTENSION_BY_TELOMERASE	0.00994311	0.165453	1	3	TERF1_expr	30	7	both
REACTOME_POLYMERASE_SWITCHING_ON_THE_C_STRAND_OF_THE_TELOMERE	0.00994311	0.165453	1	3	TERF1_expr	30	7	both
REACTOME_PROCESSIVE_SYNTHESIS_ON_THE_C_STRAND_OF_THE_TELOMERE	0.00994311	0.165453	1	3	TERF1_expr	30	7	both
REACTOME_TELOMERE_C_STRAND_LAGGING_STRAND_SYNTHESIS	0.00994311	0.165453	1	3	TERF1_expr	30	7	both
REACTOME_TELOMERE_C_STRAND_SYNTHESIS_INITIATION	0.00994311	0.165453	1	3	TERF1_expr	30	7	both
REACTOME_EXTENSION_OF_TELOMERES	0.00994311	0.165453	1	3	TERF1_expr	30	7	both
REACTOME_RHO_GTPASES_ACTIVATE_PKNS	0.00994311	0.165453	1	3	NCOA2_expr	30	7	both
REACTOME_ACTIVATED_PKN1_STIMULATES_TRANSCRIPTION_OF_AR_ANDROGEN_RECEPTOR_REGULATED_GENES_KLK2_AND_KLK3	0.00994311	0.165453	1	3	NCOA2_expr	30	7	both
REACTOME_INHIBITION_OF_DNA_RECOMBINATION_AT_TELOMERE	0.00994311	0.165453	1	3	TERF1_expr	30	7	both
REACTOME_CYTOKINE_SIGNALING_IN_IMMUNE_SYSTEM	0.00121855	0.168973	2	74	BATF_methylation;BATF_expr	111	2	both
REACTOME_SIGNALING_BY_ACTIVIN	0.00379596	0.170185	1	4	SMAD3_methylation	43	2	methylation
REACTOME_INTERLEUKIN_1_FAMILY_SIGNALING	0.00379596	0.170185	1	4	SMAD3_methylation	43	2	methylation
REACTOME_RUNX3_REGULATES_BCL2L11_BIM_TRANSCRIPTION	0.00379596	0.170185	1	4	SMAD3_methylation	43	2	methylation
REACTOME_SIGNALING_BY_NODAL	0.00474383	0.170185	1	5	SMAD3_methylation	43	2	methylation
REACTOME_DOWNREGULATION_OF_SMAD2_3_SMAD4_TRANSCRIPTIONAL_ACTIVITY	0.00474383	0.170185	1	5	SMAD3_methylation	43	2	methylation
REACTOME_RUNX3_REGULATES_CDKN1A_TRANSCRIPTION	0.00474383	0.170185	1	5	SMAD3_methylation	43	2	methylation
REACTOME_SIGNALING_BY_NOTCH4	0.00474383	0.170185	1	5	SMAD3_methylation	43	2	methylation
REACTOME_NOTCH4_INTRACELLULAR_DOMAIN_REGULATES_TRANSCRIPTION	0.00474383	0.170185	1	5	SMAD3_methylation	43	2	methylation
REACTOME_HEME_SIGNALING	0.0188674	0.171064	1	8	RXRA_expr	112	5	expression
REACTOME_INHIBITION_OF_REPLICATION_INITIATION_OF_DAMAGED_DNA_BY_RB1_E2F1	0.00568989	0.171105	1	3	TFDP2_expr	125	4	expression
REACTOME_E2F_MEDIATED_REGULATION_OF_DNA_REPLICATION	0.00568989	0.171105	1	3	TFDP2_expr	125	4	expression
REACTOME_BASE_EXCISION_REPAIR	0.00568989	0.171105	1	3	MBD4_expr	125	4	expression
REACTOME_BASE_EXCISION_REPAIR_AP_SITE_FORMATION	0.00568989	0.171105	1	3	MBD4_expr	125	4	expression
REACTOME_ACTIVATION_OF_NOXA_AND_TRANSLOCATION_TO_MITOCHONDRIA	0.00758111	0.171105	1	4	TFDP2_expr	125	4	expression
REACTOME_ABERRANT_REGULATION_OF_MITOTIC_G1_S_TRANSITION_IN_CANCER_DUE_TO_RB1_DEFECTS	0.00758111	0.171105	1	4	TFDP2_expr	125	4	expression
REACTOME_DISEASES_OF_MITOTIC_CELL_CYCLE	0.00758111	0.171105	1	4	TFDP2_expr	125	4	expression
REACTOME_TP53_REGULATES_TRANSCRIPTION_OF_GENES_INVOLVED_IN_G2_CELL_CYCLE_ARREST	0.00946963	0.171105	1	5	TFDP2_expr	125	4	expression
REACTOME_ACTIVATION_OF_BH3_ONLY_PROTEINS	0.0113555	0.171105	1	6	TFDP2_expr	125	4	expression
REACTOME_ACTIVATION_OF_PUMA_AND_TRANSLOCATION_TO_MITOCHONDRIA	0.0113555	0.171105	1	6	TFDP2_expr	125	4	expression
REACTOME_ONCOGENE_INDUCED_SENESCENCE	0.0113555	0.171105	1	6	TFDP2_expr	125	4	expression
REACTOME_CYCLIN_D_ASSOCIATED_EVENTS_IN_G1	0.0113555	0.171105	1	6	TFDP2_expr	125	4	expression
REACTOME_INTRINSIC_PATHWAY_FOR_APOPTOSIS	0.0132386	0.171105	1	7	TFDP2_expr	125	4	expression
REACTOME_TRANSCRIPTION_OF_E2F_TARGETS_UNDER_NEGATIVE_CONTROL_BY_DREAM_COMPLEX	0.0132386	0.171105	1	7	TFDP2_expr	125	4	expression
REACTOME_TRANSCRIPTION_OF_E2F_TARGETS_UNDER_NEGATIVE_CONTROL_BY_P107_RBL1_AND_P130_RBL2_IN_COMPLEX_WITH_HDAC1	0.0132386	0.171105	1	7	TFDP2_expr	125	4	expression
REACTOME_PRE_NOTCH_EXPRESSION_AND_PROCESSING	0.0132386	0.171105	1	7	TFDP2_expr	125	4	expression
REACTOME_G1_S_SPECIFIC_TRANSCRIPTION	0.0132386	0.171105	1	7	TFDP2_expr	125	4	expression
REACTOME_S_PHASE	0.0132386	0.171105	1	7	TFDP2_expr	125	4	expression
REACTOME_CYCLIN_A_CDK2_ASSOCIATED_EVENTS_AT_S_PHASE_ENTRY	0.0132386	0.171105	1	7	TFDP2_expr	125	4	expression
REACTOME_DNA_REPAIR	0.0132386	0.171105	1	7	MBD4_expr	125	4	expression
REACTOME_TRANSCRIPTIONAL_REGULATION_BY_E2F6	0.0132386	0.171105	1	7	TFDP2_expr	125	4	expression
REACTOME_APOPTOSIS	0.015119	0.171105	1	8	TFDP2_expr	125	4	expression
REACTOME_G0_AND_EARLY_G1	0.015119	0.171105	1	8	TFDP2_expr	125	4	expression
REACTOME_OXIDATIVE_STRESS_INDUCED_SENESCENCE	0.015119	0.171105	1	8	TFDP2_expr	125	4	expression
REACTOME_SMAD2_SMAD3_SMAD4_HETEROTRIMER_REGULATES_TRANSCRIPTION	0.0169968	0.171105	1	9	TFDP2_expr	125	4	expression
REACTOME_PROGRAMMED_CELL_DEATH	0.0169968	0.171105	1	9	TFDP2_expr	125	4	expression
REACTOME_TP53_REGULATES_TRANSCRIPTION_OF_CELL_CYCLE_GENES	0.0169968	0.171105	1	9	TFDP2_expr	125	4	expression
REACTOME_SIGNALING_BY_TGF_BETA_RECEPTOR_COMPLEX	0.0188718	0.171105	1	10	TFDP2_expr	125	4	expression
REACTOME_TRANSCRIPTIONAL_ACTIVITY_OF_SMAD2_SMAD3_SMAD4_HETEROTRIMER	0.0188718	0.171105	1	10	TFDP2_expr	125	4	expression
REACTOME_MITOTIC_G1_PHASE_AND_G1_S_TRANSITION	0.0188718	0.171105	1	10	TFDP2_expr	125	4	expression
REACTOME_SIGNALING_BY_INTERLEUKINS	0.0226675	0.171266	1	24	ATF2_expr	73	2	expression
REACTOME_DEUBIQUITINATION	0.00758471	0.171838	1	8	SMAD3_expr	43	2	expression
REACTOME_SMAD2_SMAD3_SMAD4_HETEROTRIMER_REGULATES_TRANSCRIPTION	0.00853077	0.171838	1	9	SMAD3_expr	43	2	expression
REACTOME_SIGNALING_BY_TGF_BETA_RECEPTOR_COMPLEX	0.00947637	0.171838	1	10	SMAD3_expr	43	2	expression
REACTOME_TRANSCRIPTIONAL_ACTIVITY_OF_SMAD2_SMAD3_SMAD4_HETEROTRIMER	0.00947637	0.171838	1	10	SMAD3_expr	43	2	expression
REACTOME_INTERLEUKIN_17_SIGNALING	0.0212257	0.173135	1	15	NFKB1_expr	113	3	both
REACTOME_APOPTOSIS	0.0226033	0.17566	1	8	STAT3_expr	146	6	expression
REACTOME_REGULATION_OF_GENE_EXPRESSION_IN_BETA_CELLS	0.00126732	0.175736	3	9	HNF1A_methylation;HNF4G_methylation;HNF4G_expr	6	55	both
REACTOME_SIGNALING_BY_RHO_GTPASES_MIRO_GTPASES_AND_RHOBTB3	0.00947637	0.17594	1	10	AR_methylation	104	2	methylation
REACTOME_RUNX2_REGULATES_BONE_DEVELOPMENT	0.0104215	0.17594	1	11	AR_methylation	104	2	methylation
REACTOME_FOXO_MEDIATED_TRANSCRIPTION	0.0104215	0.17594	1	11	FOXO4_methylation	104	2	methylation
REACTOME_SIGNALING_BY_NUCLEAR_RECEPTORS	0.0116017	0.177653	2	52	MYC_methylation;NCOA2_expr	30	7	both
REACTOME_REPRODUCTION	0.0132386	0.177653	1	4	TERF1_expr	30	7	both
REACTOME_MEIOSIS	0.0132386	0.177653	1	4	TERF1_expr	30	7	both
REACTOME_TFAP2_AP_2_FAMILY_REGULATES_TRANSCRIPTION_OF_CELL_CYCLE_FACTORS	0.0132386	0.177653	1	4	MYC_methylation	30	7	both
REACTOME_AUTOPHAGY	0.0132386	0.177653	1	4	MTERF3_expr	30	7	both
REACTOME_SELECTIVE_AUTOPHAGY	0.0132386	0.177653	1	4	MTERF3_expr	30	7	both
REACTOME_TRANSCRIPTIONAL_REGULATION_BY_TP53	0.0470159	0.178088	7	18	PRDM1_methylation;MBD3_methylation;TFDP2_methylation;PIN1_methylation;JUN_methylation;ZNF420_methylation;TFDP1_methylation	4	415	methylation
REACTOME_MITOCHONDRIAL_BIOGENESIS	0.0471591	0.178088	5	11	NCOA1_methylation;NRF1_methylation;NR1D1_methylation;ESRRA_methylation;RXRA_methylation	4	415	methylation
REACTOME_MYD88_INDEPENDENT_TLR4_CASCADE	0.0471591	0.178088	5	11	MEF2A_methylation;NFKB1_methylation;ATF1_methylation;RELA_methylation;JUN_methylation	4	415	methylation
REACTOME_ORGANELLE_BIOGENESIS_AND_MAINTENANCE	0.0471591	0.178088	5	11	NCOA1_methylation;NRF1_methylation;NR1D1_methylation;ESRRA_methylation;RXRA_methylation	4	415	methylation
REACTOME_RNA_POLYMERASE_II_TRANSCRIPTION	0.000661439	0.179912	4	339	ZFP30_expr;ZNF571_expr;ZNF573_expr;ZNF607_expr	126	4	expression
REACTOME_BMAL1_CLOCK_NPAS2_ACTIVATES_CIRCADIAN_GENE_EXPRESSION	0.053277	0.1809	4	8	NCOA1_methylation;BHLHE41_methylation;KLF15_methylation;RXRA_methylation	4	415	methylation
REACTOME_BIOLOGICAL_OXIDATIONS	0.053277	0.1809	4	8	NR1H4_methylation;NCOA1_methylation;ARNT2_methylation;RXRA_methylation	4	415	methylation
REACTOME_CYTOCHROME_P450_ARRANGED_BY_SUBSTRATE_TYPE	0.053277	0.1809	4	8	NR1H4_methylation;NCOA1_methylation;ARNT2_methylation;RXRA_methylation	4	415	methylation
REACTOME_PHASE_I_FUNCTIONALIZATION_OF_COMPOUNDS	0.053277	0.1809	4	8	NR1H4_methylation;NCOA1_methylation;ARNT2_methylation;RXRA_methylation	4	415	methylation
REACTOME_ENDOGENOUS_STEROLS	0.053277	0.1809	4	8	NR1H4_methylation;NCOA1_methylation;ARNT2_methylation;RXRA_methylation	4	415	methylation
REACTOME_SIGNALING_BY_ALK	0.0554677	0.1809	3	5	PRDM1_methylation;HIF1A_methylation;MYCN_methylation	4	415	methylation
REACTOME_HDACS_DEACETYLATE_HISTONES	0.0554677	0.1809	3	5	HMG20B_methylation;MBD3_methylation;PHF21A_methylation	4	415	methylation
REACTOME_SIGNALING_BY_PTK6	0.0554677	0.1809	3	5	HIF1A_methylation;NR3C1_methylation;ARHGAP35_methylation	4	415	methylation
REACTOME_FOXO_MEDIATED_TRANSCRIPTION_OF_CELL_DEATH_GENES	0.0554677	0.1809	3	5	NFYA_methylation;FOXO3_methylation;FOXO1_methylation	4	415	methylation
REACTOME_TRANSCRIPTIONAL_REGULATION_OF_TESTIS_DIFFERENTIATION	0.0554677	0.1809	3	5	SOX9_methylation;DMRT1_methylation;FOXL2_methylation	4	415	methylation
REACTOME_CYTOPROTECTION_BY_HMOX1	0.0554677	0.1809	3	5	NCOA1_methylation;NFE2L2_methylation;RXRA_methylation	4	415	methylation
REACTOME_CELLULAR_RESPONSE_TO_CHEMICAL_STRESS	0.0554677	0.1809	3	5	NCOA1_methylation;NFE2L2_methylation;RXRA_methylation	4	415	methylation
REACTOME_FOXO_MEDIATED_TRANSCRIPTION_OF_CELL_CYCLE_GENES	0.00569124	0.181487	1	6	SMAD3_methylation	43	2	methylation
REACTOME_SUMOYLATION_OF_INTRACELLULAR_RECEPTORS	0.0566708	0.182747	6	15	NR1H4_methylation;PGR_methylation;NR3C1_methylation;NR2C1_methylation;NR3C2_methylation;RXRA_methylation	4	415	methylation
REACTOME_UNFOLDED_PROTEIN_RESPONSE_UPR	0.0109913	0.182895	2	23	ATF4_expr;DDIT3_expr	47	15	both
REACTOME_FOXO_MEDIATED_TRANSCRIPTION	0.0113662	0.186025	1	12	SMAD3_expr	43	2	expression
REACTOME_TRANSCRIPTIONAL_REGULATION_BY_RUNX3	0.0123105	0.186025	1	13	SMAD3_expr	43	2	expression
REACTOME_SIGNALING_BY_TGFB_FAMILY_MEMBERS	0.0123105	0.186025	1	13	SMAD3_expr	43	2	expression
REACTOME_RNA_POLYMERASE_III_TRANSCRIPTION	0.0212056	0.186062	1	9	SNAPC4_expr	112	5	expression
REACTOME_TRANSCRIPTIONAL_REGULATION_OF_PLURIPOTENT_STEM_CELLS	0.0253985	0.186713	1	9	STAT3_expr	146	6	expression
REACTOME_PROGRAMMED_CELL_DEATH	0.0253985	0.186713	1	9	STAT3_expr	146	6	expression
REACTOME_TFAP2_AP_2_FAMILY_REGULATES_TRANSCRIPTION_OF_GROWTH_FACTORS_AND_THEIR_RECEPTORS	0.000991145	0.187418	2	3	TFAP2B_methylation;TFAP2A_methylation	5	39	methylation
REACTOME_NEGATIVE_REGULATION_OF_ACTIVITY_OF_TFAP2_AP_2_FAMILY_TRANSCRIPTION_FACTORS	0.00195908	0.187418	2	4	TFAP2B_methylation;TFAP2A_methylation	5	39	methylation
REACTOME_ACTIVATION_OF_THE_TFAP2_AP_2_FAMILY_OF_TRANSCRIPTION_FACTORS	0.00195908	0.187418	2	4	TFAP2B_methylation;TFAP2A_methylation	5	39	methylation
REACTOME_CHROMATIN_MODIFYING_ENZYMES	0.00138722	0.188662	2	21	ZZZ3_expr;DR1_expr	84	6	expression
REACTOME_SIGNALING_BY_NOTCH	0.0132543	0.189746	1	14	SMAD3_expr	43	2	expression
REACTOME_ESTROGEN_DEPENDENT_NUCLEAR_EVENTS_DOWNSTREAM_OF_ESR_MEMBRANE_SIGNALING	0.00188928	0.195614	2	9	ELK1_methylation;ELK1_expr	68	16	both
REACTOME_EXTRA_NUCLEAR_ESTROGEN_SIGNALING	0.00235114	0.195614	2	10	ELK1_methylation;ELK1_expr	68	16	both
REACTOME_INTERLEUKIN_1_FAMILY_SIGNALING	0.0253985	0.195662	1	9	STAT3_expr	146	6	both
REACTOME_ANTIVIRAL_MECHANISM_BY_IFN_STIMULATED_GENES	0.00284765	0.197437	1	3	IRF3_expr	107	2	both
REACTOME_STING_MEDIATED_INDUCTION_OF_HOST_IMMUNE_RESPONSES	0.00284765	0.197437	1	3	IRF3_expr	107	2	both
REACTOME_TICAM1_DEPENDENT_ACTIVATION_OF_IRF3_IRF7	0.00284765	0.197437	1	3	IRF3_expr	107	2	both
REACTOME_TRAF3_DEPENDENT_IRF_ACTIVATION_PATHWAY	0.00284765	0.197437	1	3	IRF3_expr	107	2	both
REACTOME_TRAF6_MEDIATED_IRF7_ACTIVATION	0.00284765	0.197437	1	3	IRF3_expr	107	2	both
REACTOME_ACTIVATION_OF_IRF3_IRF7_MEDIATED_BY_TBK1_IKK_EPSILON	0.00284765	0.197437	1	3	IRF3_expr	107	2	both
REACTOME_SUMOYLATION_OF_INTRACELLULAR_RECEPTORS	0.0235394	0.200085	1	10	RXRA_expr	112	5	expression
REACTOME_RUNX2_REGULATES_OSTEOBLAST_DIFFERENTIATION	0.00379596	0.200621	1	4	HEY1_expr	99	2	expression
REACTOME_SIGNALING_BY_NOTCH1	0.00474383	0.200621	1	5	HEY1_expr	99	2	expression
REACTOME_NOTCH1_INTRACELLULAR_DOMAIN_REGULATES_TRANSCRIPTION	0.00474383	0.200621	1	5	HEY1_expr	99	2	expression
REACTOME_SIGNALING_BY_NOTCH1_PEST_DOMAIN_MUTANTS_IN_CANCER	0.00474383	0.200621	1	5	HEY1_expr	99	2	expression
REACTOME_SIGNALING_BY_NOTCH4	0.00474383	0.200621	1	5	HEY1_expr	99	2	expression
REACTOME_NOTCH4_INTRACELLULAR_DOMAIN_REGULATES_TRANSCRIPTION	0.00474383	0.200621	1	5	HEY1_expr	99	2	expression
REACTOME_NOTCH3_INTRACELLULAR_DOMAIN_REGULATES_TRANSCRIPTION	0.00569124	0.200621	1	6	HEY1_expr	99	2	expression
REACTOME_RUNX2_REGULATES_BONE_DEVELOPMENT	0.0066382	0.200621	1	7	HEY1_expr	99	2	expression
REACTOME_SIGNALING_BY_NOTCH3	0.0066382	0.200621	1	7	HEY1_expr	99	2	expression
REACTOME_CELL_CYCLE	0.00174937	0.202409	2	20	E2F5_expr;TERF1_expr	30	7	expression
REACTOME_CELLULAR_RESPONSES_TO_STIMULI	0.00765446	0.202409	2	42	NCOA2_expr;TERF1_expr	30	7	expression
REACTOME_RORA_ACTIVATES_GENE_EXPRESSION	0.00994311	0.202409	1	3	NCOA2_expr	30	7	expression
REACTOME_BASE_EXCISION_REPAIR	0.00994311	0.202409	1	3	TERF1_expr	30	7	expression
REACTOME_BASE_EXCISION_REPAIR_AP_SITE_FORMATION	0.00994311	0.202409	1	3	TERF1_expr	30	7	expression
REACTOME_DNA_DAMAGE_TELOMERE_STRESS_INDUCED_SENESCENCE	0.0132386	0.202409	1	4	TERF1_expr	30	7	expression
REACTOME_MITOCHONDRIAL_BIOGENESIS	0.0165247	0.202409	1	5	NCOA2_expr	30	7	expression
REACTOME_ORGANELLE_BIOGENESIS_AND_MAINTENANCE	0.0165247	0.202409	1	5	NCOA2_expr	30	7	expression
REACTOME_BIOLOGICAL_OXIDATIONS	0.0165247	0.202409	1	5	NCOA2_expr	30	7	expression
REACTOME_CYTOCHROME_P450_ARRANGED_BY_SUBSTRATE_TYPE	0.0165247	0.202409	1	5	NCOA2_expr	30	7	expression
REACTOME_PHASE_I_FUNCTIONALIZATION_OF_COMPOUNDS	0.0165247	0.202409	1	5	NCOA2_expr	30	7	expression
REACTOME_ENDOGENOUS_STEROLS	0.0165247	0.202409	1	5	NCOA2_expr	30	7	expression
REACTOME_TRANSCRIPTIONAL_ACTIVATION_OF_MITOCHONDRIAL_BIOGENESIS	0.0165247	0.202409	1	5	NCOA2_expr	30	7	expression
REACTOME_HATS_ACETYLATE_HISTONES	0.0165247	0.202409	1	5	NCOA2_expr	30	7	expression
REACTOME_CYTOPROTECTION_BY_HMOX1	0.0165247	0.202409	1	5	NCOA2_expr	30	7	expression
REACTOME_CELLULAR_RESPONSE_TO_CHEMICAL_STRESS	0.0165247	0.202409	1	5	NCOA2_expr	30	7	expression
REACTOME_RHO_GTPASE_EFFECTORS	0.0198014	0.202409	1	6	NCOA2_expr	30	7	expression
REACTOME_CYCLIN_D_ASSOCIATED_EVENTS_IN_G1	0.0198014	0.202409	1	6	E2F5_expr	30	7	expression
REACTOME_CHROMOSOME_MAINTENANCE	0.0198014	0.202409	1	6	TERF1_expr	30	7	expression
REACTOME_TRANSCRIPTION_OF_E2F_TARGETS_UNDER_NEGATIVE_CONTROL_BY_DREAM_COMPLEX	0.0230687	0.202409	1	7	E2F5_expr	30	7	expression
REACTOME_TRANSCRIPTION_OF_E2F_TARGETS_UNDER_NEGATIVE_CONTROL_BY_P107_RBL1_AND_P130_RBL2_IN_COMPLEX_WITH_HDAC1	0.0230687	0.202409	1	7	E2F5_expr	30	7	expression
REACTOME_BMAL1_CLOCK_NPAS2_ACTIVATES_CIRCADIAN_GENE_EXPRESSION	0.0230687	0.202409	1	7	NCOA2_expr	30	7	expression
REACTOME_REGULATION_OF_CHOLESTEROL_BIOSYNTHESIS_BY_SREBP_SREBF	0.0230687	0.202409	1	7	NCOA2_expr	30	7	expression
REACTOME_ACTIVATION_OF_GENE_EXPRESSION_BY_SREBF_SREBP	0.0230687	0.202409	1	7	NCOA2_expr	30	7	expression
REACTOME_SUMOYLATION_OF_TRANSCRIPTION_COFACTORS	0.0230687	0.202409	1	7	NCOA2_expr	30	7	expression
REACTOME_G1_S_SPECIFIC_TRANSCRIPTION	0.0230687	0.202409	1	7	E2F5_expr	30	7	expression
REACTOME_S_PHASE	0.0230687	0.202409	1	7	E2F5_expr	30	7	expression
REACTOME_CYCLIN_A_CDK2_ASSOCIATED_EVENTS_AT_S_PHASE_ENTRY	0.0230687	0.202409	1	7	E2F5_expr	30	7	expression
REACTOME_DNA_REPAIR	0.0230687	0.202409	1	7	TERF1_expr	30	7	expression
REACTOME_METABOLISM_OF_STEROIDS	0.0230687	0.202409	1	7	NCOA2_expr	30	7	expression
REACTOME_SIGNALING_BY_RHO_GTPASES_MIRO_GTPASES_AND_RHOBTB3	0.0230687	0.202409	1	7	NCOA2_expr	30	7	expression
REACTOME_FOXO_MEDIATED_TRANSCRIPTION_OF_OXIDATIVE_STRESS_METABOLIC_AND_NEURONAL_GENES	0.00758471	0.203882	1	8	SMAD3_methylation	43	2	methylation
REACTOME_UB_SPECIFIC_PROCESSING_PROTEASES	0.00853077	0.203882	1	9	SMAD3_methylation	43	2	methylation
REACTOME_SMAD2_SMAD3_SMAD4_HETEROTRIMER_REGULATES_TRANSCRIPTION	0.00947637	0.203882	1	10	SMAD3_methylation	43	2	methylation
REACTOME_FOXO_MEDIATED_TRANSCRIPTION	0.0104215	0.203882	1	11	SMAD3_methylation	43	2	methylation
REACTOME_SIGNALING_BY_TGF_BETA_RECEPTOR_COMPLEX	0.0113662	0.203882	1	12	SMAD3_methylation	43	2	methylation
REACTOME_TRANSCRIPTIONAL_ACTIVITY_OF_SMAD2_SMAD3_SMAD4_HETEROTRIMER	0.0113662	0.203882	1	12	SMAD3_methylation	43	2	methylation
REACTOME_DEUBIQUITINATION	0.0113662	0.203882	1	12	SMAD3_methylation	43	2	methylation
REACTOME_INTERLEUKIN_4_AND_INTERLEUKIN_13_SIGNALING	0.0240428	0.204364	2	13	FOS_expr;JUNB_expr	38	40	expression
REACTOME_BASE_EXCISION_REPAIR	0.0165247	0.205934	1	5	TERF1_expr	30	7	both
REACTOME_BASE_EXCISION_REPAIR_AP_SITE_FORMATION	0.0165247	0.205934	1	5	TERF1_expr	30	7	both
REACTOME_RECYCLING_OF_BILE_ACIDS_AND_SALTS	0.0198014	0.205934	1	6	NCOA2_expr	30	7	both
REACTOME_SYNTHESIS_OF_BILE_ACIDS_AND_BILE_SALTS	0.0198014	0.205934	1	6	NCOA2_expr	30	7	both
REACTOME_SYNTHESIS_OF_BILE_ACIDS_AND_BILE_SALTS_VIA_7ALPHA_HYDROXYCHOLESTEROL	0.0198014	0.205934	1	6	NCOA2_expr	30	7	both
REACTOME_SYNTHESIS_OF_BILE_ACIDS_AND_BILE_SALTS_VIA_27_HYDROXYCHOLESTEROL	0.0198014	0.205934	1	6	NCOA2_expr	30	7	both
REACTOME_BILE_ACID_AND_BILE_SALT_METABOLISM	0.0198014	0.205934	1	6	NCOA2_expr	30	7	both
REACTOME_DEGRADATION_OF_BETA_CATENIN_BY_THE_DESTRUCTION_COMPLEX	0.0198014	0.205934	1	6	MYC_methylation	30	7	both
REACTOME_REPRESSION_OF_WNT_TARGET_GENES	0.0198014	0.205934	1	6	MYC_methylation	30	7	both
REACTOME_SUMOYLATION_OF_INTRACELLULAR_RECEPTORS	0.0129264	0.206822	2	25	THRA_expr;RARA_expr	47	15	both
REACTOME_CYTOPROTECTION_BY_HMOX1	0.028187	0.20939	1	10	STAT3_expr	146	6	both
REACTOME_CELLULAR_RESPONSE_TO_CHEMICAL_STRESS	0.028187	0.20939	1	10	STAT3_expr	146	6	both
REACTOME_SUMOYLATION	0.035208	0.212813	1	25	NFKB2_expr	113	3	expression
REACTOME_POST_TRANSLATIONAL_PROTEIN_MODIFICATION	0.00153526	0.212889	2	83	AR_methylation;FOXO4_methylation	104	2	both
REACTOME_RORA_ACTIVATES_GENE_EXPRESSION	0.0212257	0.213829	1	3	SREBF1_expr	47	15	expression
REACTOME_UCH_PROTEINASES	0.0212257	0.213829	1	3	MBD6_expr	47	15	expression
REACTOME_SUMOYLATION_OF_INTRACELLULAR_RECEPTORS	0.0141976	0.214459	1	15	AR_methylation	104	2	methylation
REACTOME_INTRACELLULAR_SIGNALING_BY_SECOND_MESSENGERS	0.0141976	0.214459	1	15	FOXO4_methylation	104	2	methylation
REACTOME_POST_TRANSLATIONAL_PROTEIN_MODIFICATION	0.00157711	0.214645	2	35	MBD1_expr;SMAD4_expr	155	4	expression
REACTOME_SIGNALING_BY_ACTIVIN	0.00568989	0.214645	1	3	SMAD4_expr	155	4	expression
REACTOME_SIGNALING_BY_BMP	0.00568989	0.214645	1	3	SMAD4_expr	155	4	expression
REACTOME_NEGATIVE_EPIGENETIC_REGULATION_OF_RRNA_EXPRESSION	0.00568989	0.214645	1	3	MBD2_expr	155	4	expression
REACTOME_RUNX3_REGULATES_BCL2L11_BIM_TRANSCRIPTION	0.00568989	0.214645	1	3	SMAD4_expr	155	4	expression
REACTOME_SIGNALING_BY_NODAL	0.00758111	0.214645	1	4	SMAD4_expr	155	4	expression
REACTOME_RNA_POLYMERASE_I_TRANSCRIPTION	0.00758111	0.214645	1	4	MBD2_expr	155	4	expression
REACTOME_RUNX3_REGULATES_CDKN1A_TRANSCRIPTION	0.00758111	0.214645	1	4	SMAD4_expr	155	4	expression
REACTOME_FOXO_MEDIATED_TRANSCRIPTION_OF_CELL_CYCLE_GENES	0.00758111	0.214645	1	4	SMAD4_expr	155	4	expression
REACTOME_EPIGENETIC_REGULATION_OF_GENE_EXPRESSION	0.00946963	0.214645	1	5	MBD2_expr	155	4	expression
REACTOME_DOWNREGULATION_OF_SMAD2_3_SMAD4_TRANSCRIPTIONAL_ACTIVITY	0.00946963	0.214645	1	5	SMAD4_expr	155	4	expression
REACTOME_UB_SPECIFIC_PROCESSING_PROTEASES	0.00946963	0.214645	1	5	SMAD4_expr	155	4	expression
REACTOME_SIGNALING_BY_TGFB_FAMILY_MEMBERS	0.024481	0.214801	1	13	TFDP2_expr	125	4	expression
REACTOME_SIGNALING_BY_TGF_BETA_RECEPTOR_COMPLEX	0.0681481	0.214928	5	12	TFDP2_methylation;E2F5_methylation;TGIF1_methylation;SP1_methylation;TFDP1_methylation	4	415	methylation
REACTOME_TRANSCRIPTIONAL_ACTIVITY_OF_SMAD2_SMAD3_SMAD4_HETEROTRIMER	0.0681481	0.214928	5	12	TFDP2_methylation;E2F5_methylation;TGIF1_methylation;SP1_methylation;TFDP1_methylation	4	415	methylation
REACTOME_BASE_EXCISION_REPAIR	0.00852672	0.215439	1	3	TERF2_expr	114	6	expression
REACTOME_BASE_EXCISION_REPAIR_AP_SITE_FORMATION	0.00852672	0.215439	1	3	TERF2_expr	114	6	expression
REACTOME_SEPARATION_OF_SISTER_CHROMATIDS	0.0113555	0.215439	1	4	CENPT_expr	114	6	expression
REACTOME_RESOLUTION_OF_SISTER_CHROMATID_COHESION	0.0113555	0.215439	1	4	CENPT_expr	114	6	expression
REACTOME_MITOTIC_METAPHASE_AND_ANAPHASE	0.0113555	0.215439	1	4	CENPT_expr	114	6	expression
REACTOME_DNA_DAMAGE_TELOMERE_STRESS_INDUCED_SENESCENCE	0.0113555	0.215439	1	4	TERF2_expr	114	6	expression
REACTOME_DEPOSITION_OF_NEW_CENPA_CONTAINING_NUCLEOSOMES_AT_THE_CENTROMERE	0.0113555	0.215439	1	4	CENPT_expr	114	6	expression
REACTOME_MITOTIC_PROMETAPHASE	0.0113555	0.215439	1	4	CENPT_expr	114	6	expression
REACTOME_M_PHASE	0.0113555	0.215439	1	4	CENPT_expr	114	6	expression
REACTOME_MITOTIC_SPINDLE_CHECKPOINT	0.0113555	0.215439	1	4	CENPT_expr	114	6	expression
REACTOME_RHO_GTPASES_ACTIVATE_FORMINS	0.0141775	0.215439	1	5	CENPT_expr	114	6	expression
REACTOME_TP53_REGULATES_TRANSCRIPTION_OF_GENES_INVOLVED_IN_G2_CELL_CYCLE_ARREST	0.0141775	0.215439	1	5	E2F4_expr	114	6	expression
REACTOME_RHO_GTPASE_EFFECTORS	0.0169928	0.215439	1	6	CENPT_expr	114	6	expression
REACTOME_CYCLIN_D_ASSOCIATED_EVENTS_IN_G1	0.0169928	0.215439	1	6	E2F4_expr	114	6	expression
REACTOME_CELL_CYCLE_CHECKPOINTS	0.0169928	0.215439	1	6	CENPT_expr	114	6	expression
REACTOME_TRANSCRIPTION_OF_E2F_TARGETS_UNDER_NEGATIVE_CONTROL_BY_DREAM_COMPLEX	0.0198014	0.215439	1	7	E2F4_expr	114	6	expression
REACTOME_TRANSCRIPTION_OF_E2F_TARGETS_UNDER_NEGATIVE_CONTROL_BY_P107_RBL1_AND_P130_RBL2_IN_COMPLEX_WITH_HDAC1	0.0198014	0.215439	1	7	E2F4_expr	114	6	expression
REACTOME_G1_S_SPECIFIC_TRANSCRIPTION	0.0198014	0.215439	1	7	E2F4_expr	114	6	expression
REACTOME_S_PHASE	0.0198014	0.215439	1	7	E2F4_expr	114	6	expression
REACTOME_CYCLIN_A_CDK2_ASSOCIATED_EVENTS_AT_S_PHASE_ENTRY	0.0198014	0.215439	1	7	E2F4_expr	114	6	expression
REACTOME_DNA_REPAIR	0.0198014	0.215439	1	7	TERF2_expr	114	6	expression
REACTOME_SIGNALING_BY_RHO_GTPASES_MIRO_GTPASES_AND_RHOBTB3	0.0198014	0.215439	1	7	CENPT_expr	114	6	expression
REACTOME_DEACTIVATION_OF_THE_BETA_CATENIN_TRANSACTIVATING_COMPLEX	0.000520491	0.216524	4	16	TCF7L1_methylation;SOX7_methylation;SOX4_expr;TCF7L1_expr	10	53	both
REACTOME_G0_AND_EARLY_G1	0.0263267	0.216996	1	8	E2F5_expr	30	7	expression
REACTOME_HEME_SIGNALING	0.0263267	0.216996	1	8	NCOA2_expr	30	7	expression
REACTOME_SIGNALING_BY_NOTCH	0.0263453	0.217149	1	14	TFDP2_expr	125	4	expression
REACTOME_TRANSCRIPTIONAL_REGULATION_OF_GRANULOPOIESIS	0.0263453	0.217149	1	14	TFDP2_expr	125	4	expression
REACTOME_TRANSCRIPTIONAL_REGULATION_BY_RUNX2	0.0151405	0.217267	1	16	AR_methylation	104	2	methylation
REACTOME_RORA_ACTIVATES_GENE_EXPRESSION	0.0230687	0.218104	1	7	NCOA2_expr	30	7	both
REACTOME_SIGNALING_BY_ALK	0.0230687	0.218104	1	7	MYC_methylation	30	7	both
REACTOME_BINDING_OF_TCF_LEF_CTNNB1_TO_TARGET_GENE_PROMOTERS	0.0230687	0.218104	1	7	MYC_methylation	30	7	both
REACTOME_RUNX3_REGULATES_WNT_SIGNALING	0.0230687	0.218104	1	7	MYC_methylation	30	7	both
REACTOME_NUCLEAR_RECEPTOR_TRANSCRIPTION_PATHWAY	0.00341546	0.220766	6	58	NR1H3_methylation;PPARG_methylation;HNF4G_methylation;NR1H3_expr;PPARG_expr;HNF4G_expr	6	55	both
REACTOME_SUMOYLATION_OF_INTRACELLULAR_RECEPTORS	0.00350429	0.220766	4	25	NR1H3_methylation;PPARG_methylation;NR1H3_expr;PPARG_expr	6	55	both
REACTOME_INTEGRATION_OF_ENERGY_METABOLISM	0.00388597	0.220766	2	4	MLXIPL_methylation;MLXIPL_expr	6	55	both
REACTOME_CHREBP_ACTIVATES_METABOLIC_GENE_EXPRESSION	0.00388597	0.220766	2	4	MLXIPL_methylation;MLXIPL_expr	6	55	both
REACTOME_TRANSCRIPTIONAL_REGULATION_OF_WHITE_ADIPOCYTE_DIFFERENTIATION	0.00467669	0.220766	4	27	PPARG_methylation;PPARG_expr;EBF1_expr;CEBPA_expr	6	55	both
REACTOME_BMAL1_CLOCK_NPAS2_ACTIVATES_CIRCADIAN_GENE_EXPRESSION	0.00614078	0.220766	3	15	NPAS2_methylation;KLF15_expr;NPAS2_expr	6	55	both
REACTOME_NR1H2_NR1H3_REGULATE_GENE_EXPRESSION_TO_LIMIT_CHOLESTEROL_UPTAKE	0.00636825	0.220766	2	5	NR1H3_methylation;NR1H3_expr	6	55	both
REACTOME_NR1H2_NR1H3_REGULATE_GENE_EXPRESSION_LINKED_TO_TRIGLYCERIDE_LIPOLYSIS_IN_ADIPOSE	0.00636825	0.220766	2	5	NR1H3_methylation;NR1H3_expr	6	55	both
REACTOME_NR1H2_NR1H3_REGULATE_GENE_EXPRESSION_LINKED_TO_GLUCONEOGENESIS	0.00636825	0.220766	2	5	NR1H3_methylation;NR1H3_expr	6	55	both
REACTOME_RNA_POLYMERASE_II_TRANSCRIPTION	0.0229226	0.222677	6	339	SREBF1_expr;THRA_expr;NR1D1_expr;RARA_expr;NR1D2_expr;DDIT3_expr	47	15	expression
REACTOME_TP53_REGULATES_TRANSCRIPTION_OF_DNA_REPAIR_GENES	0.00916432	0.224256	2	8	FOS_expr;JUN_expr	38	40	both
REACTOME_TRANSCRIPTIONAL_REGULATION_BY_RUNX3	0.000543499	0.225168	4	29	TEAD2_methylation;LEF1_methylation;TEAD2_expr;LEF1_expr	27	29	both
REACTOME_DEGRADATION_OF_BETA_CATENIN_BY_THE_DESTRUCTION_COMPLEX	0.00265477	0.225168	2	6	LEF1_methylation;LEF1_expr	27	29	both
REACTOME_REPRESSION_OF_WNT_TARGET_GENES	0.00265477	0.225168	2	6	LEF1_methylation;LEF1_expr	27	29	both
REACTOME_BINDING_OF_TCF_LEF_CTNNB1_TO_TARGET_GENE_PROMOTERS	0.00368498	0.225168	2	7	LEF1_methylation;LEF1_expr	27	29	both
REACTOME_RUNX3_REGULATES_WNT_SIGNALING	0.00368498	0.225168	2	7	LEF1_methylation;LEF1_expr	27	29	both
REACTOME_FORMATION_OF_THE_BETA_CATENIN_TCF_TRANSACTIVATING_COMPLEX	0.00487142	0.225168	2	8	LEF1_methylation;LEF1_expr	27	29	both
REACTOME_BETA_CATENIN_INDEPENDENT_WNT_SIGNALING	0.00487142	0.225168	2	8	LEF1_methylation;LEF1_expr	27	29	both
REACTOME_CA2_PATHWAY	0.00487142	0.225168	2	8	LEF1_methylation;LEF1_expr	27	29	both
REACTOME_RUNX3_REGULATES_YAP1_MEDIATED_TRANSCRIPTION	0.00487142	0.225168	2	8	TEAD2_methylation;TEAD2_expr	27	29	both
REACTOME_FORMATION_OF_THE_BETA_CATENIN_TCF_TRANSACTIVATING_COMPLEX	0.0263267	0.228164	1	8	MYC_methylation	30	7	both
REACTOME_DNA_DAMAGE_TELOMERE_STRESS_INDUCED_SENESCENCE	0.0263267	0.228164	1	8	TERF1_expr	30	7	both
REACTOME_BETA_CATENIN_INDEPENDENT_WNT_SIGNALING	0.0263267	0.228164	1	8	MYC_methylation	30	7	both
REACTOME_CA2_PATHWAY	0.0263267	0.228164	1	8	MYC_methylation	30	7	both
REACTOME_CYTOKINE_SIGNALING_IN_IMMUNE_SYSTEM	0.0311008	0.228633	1	33	ATF2_expr	73	2	expression
REACTOME_SUMOYLATION_OF_TRANSCRIPTION_FACTORS	0.00322694	0.231533	2	5	TFAP2B_methylation;TFAP2A_methylation	5	39	methylation
REACTOME_DISEASES_OF_SIGNAL_TRANSDUCTION_BY_GROWTH_FACTOR_RECEPTORS_AND_SECOND_MESSENGERS	0.017025	0.23154	1	18	SMAD3_expr	43	2	expression
REACTOME_CIRCADIAN_CLOCK	0.0281937	0.232384	1	12	RXRA_expr	112	5	expression
REACTOME_CELLULAR_SENESCENCE	0.030066	0.233656	1	16	TFDP2_expr	125	4	expression
REACTOME_CELL_CYCLE_MITOTIC	0.030066	0.233656	1	16	TFDP2_expr	125	4	expression
REACTOME_G0_AND_EARLY_G1	0.0226033	0.236465	1	8	E2F4_expr	114	6	expression
REACTOME_SMAD2_SMAD3_SMAD4_HETEROTRIMER_REGULATES_TRANSCRIPTION	0.0295754	0.236603	1	9	E2F5_expr	30	7	expression
REACTOME_RHO_GTPASES_ACTIVATE_PKNS	0.00284765	0.236924	1	3	AR_methylation	104	2	both
REACTOME_ACTIVATED_PKN1_STIMULATES_TRANSCRIPTION_OF_AR_ANDROGEN_RECEPTOR_REGULATED_GENES_KLK2_AND_KLK3	0.00284765	0.236924	1	3	AR_methylation	104	2	both
REACTOME_SUMOYLATION_OF_TRANSCRIPTION_COFACTORS	0.0132386	0.24006	1	7	MBD1_expr	155	4	expression
REACTOME_RUNX2_REGULATES_BONE_DEVELOPMENT	0.0132386	0.24006	1	7	SMAD4_expr	155	4	expression
REACTOME_FOXO_MEDIATED_TRANSCRIPTION_OF_OXIDATIVE_STRESS_METABOLIC_AND_NEURONAL_GENES	0.0132386	0.24006	1	7	SMAD4_expr	155	4	expression
REACTOME_POST_TRANSLATIONAL_PROTEIN_MODIFICATION	0.0283322	0.240535	2	83	MYC_methylation;NCOA2_expr	30	7	both
REACTOME_TRANSCRIPTIONAL_REGULATION_BY_TP53	0.0319223	0.241191	1	17	TFDP2_expr	125	4	expression
REACTOME_SIGNALING_BY_TGF_BETA_RECEPTOR_COMPLEX	0.0328147	0.241233	1	10	E2F5_expr	30	7	expression
REACTOME_TRANSCRIPTIONAL_ACTIVITY_OF_SMAD2_SMAD3_SMAD4_HETEROTRIMER	0.0328147	0.241233	1	10	E2F5_expr	30	7	expression
REACTOME_MITOTIC_G1_PHASE_AND_G1_S_TRANSITION	0.0328147	0.241233	1	10	E2F5_expr	30	7	expression
REACTOME_TP53_REGULATES_TRANSCRIPTION_OF_GENES_INVOLVED_IN_G1_CELL_CYCLE_ARREST	0.0150775	0.24124	2	10	E2F1_expr;E2F8_expr	16	41	both
REACTOME_MAPK_FAMILY_SIGNALING_CASCADES	0.0295754	0.241242	1	9	MYC_methylation	30	7	both
REACTOME_MAPK6_MAPK4_SIGNALING	0.0295754	0.241242	1	9	MYC_methylation	30	7	both
REACTOME_SENESCENCE_ASSOCIATED_SECRETORY_PHENOTYPE_SASP	0.0337442	0.242028	1	12	STAT3_expr	146	6	both
REACTOME_POU5F1_OCT4_SOX2_NANOG_ACTIVATE_GENES_RELATED_TO_PROLIFERATION	0.0337442	0.242028	1	12	STAT3_expr	146	6	both
REACTOME_SUMOYLATION_OF_INTRACELLULAR_RECEPTORS	0.0109317	0.24215	3	25	NR1I2_methylation;NR4A2_methylation;NR4A2_expr	38	40	both
REACTOME_MAPK_FAMILY_SIGNALING_CASCADES	0.0116418	0.24215	2	9	ETV4_expr;JUN_expr	38	40	both
REACTOME_MAPK6_MAPK4_SIGNALING	0.0116418	0.24215	2	9	ETV4_expr;JUN_expr	38	40	both
REACTOME_TRANSCRIPTIONAL_REGULATION_BY_RUNX3	0.0151405	0.242938	1	16	SMAD3_methylation	43	2	methylation
REACTOME_SIGNALING_BY_NOTCH	0.016083	0.242938	1	17	SMAD3_methylation	43	2	methylation
REACTOME_SIGNALING_BY_TGFB_FAMILY_MEMBERS	0.016083	0.242938	1	17	SMAD3_methylation	43	2	methylation
REACTOME_TRANSCRIPTIONAL_REGULATION_OF_WHITE_ADIPOCYTE_DIFFERENTIATION	0.0305141	0.244113	1	13	RXRA_expr	112	5	expression
REACTOME_SMAD2_SMAD3_SMAD4_HETEROTRIMER_REGULATES_TRANSCRIPTION	0.0253985	0.246728	1	9	E2F4_expr	114	6	expression
REACTOME_TP53_REGULATES_TRANSCRIPTION_OF_CELL_CYCLE_GENES	0.0253985	0.246728	1	9	E2F4_expr	114	6	expression
REACTOME_SIGNALING_BY_TGF_BETA_RECEPTOR_COMPLEX	0.028187	0.247319	1	10	E2F4_expr	114	6	expression
REACTOME_TRANSCRIPTIONAL_ACTIVITY_OF_SMAD2_SMAD3_SMAD4_HETEROTRIMER	0.028187	0.247319	1	10	E2F4_expr	114	6	expression
REACTOME_MITOTIC_G1_PHASE_AND_G1_S_TRANSITION	0.028187	0.247319	1	10	E2F4_expr	114	6	expression
REACTOME_NR1H2_AND_NR1H3_MEDIATED_SIGNALING	0.028207	0.247493	1	4	SREBF1_expr	47	15	expression
REACTOME_NR1H2_NR1H3_REGULATE_GENE_EXPRESSION_LINKED_TO_LIPOGENESIS	0.028207	0.247493	1	4	SREBF1_expr	47	15	expression
REACTOME_EGR2_AND_SOX10_MEDIATED_INITIATION_OF_SCHWANN_CELL_MYELINATION	0.028207	0.247493	1	4	SREBF2_expr	47	15	expression
REACTOME_CELLULAR_RESPONSES_TO_STIMULI	0.0309469	0.247575	2	87	NCOA2_expr;TERF1_expr	30	7	both
REACTOME_HATS_ACETYLATE_HISTONES	0.0328147	0.248199	1	10	NCOA2_expr	30	7	both
REACTOME_CYTOPROTECTION_BY_HMOX1	0.0328147	0.248199	1	10	NCOA2_expr	30	7	both
REACTOME_CELLULAR_RESPONSE_TO_CHEMICAL_STRESS	0.0328147	0.248199	1	10	NCOA2_expr	30	7	both
REACTOME_DEVELOPMENTAL_BIOLOGY	0.00163268	0.250751	5	63	KLF5_expr;HOXB3_expr;HOXB2_expr;SOX2_expr;HOXB4_expr	20	30	expression
REACTOME_ACTIVATION_OF_ANTERIOR_HOX_GENES_IN_HINDBRAIN_DEVELOPMENT_DURING_EARLY_EMBRYOGENESIS	0.00184375	0.250751	3	18	HOXB3_expr;HOXB2_expr;HOXB4_expr	20	30	expression
REACTOME_INTERLEUKIN_17_SIGNALING	0.0813663	0.253827	4	9	MEF2A_methylation;NFKB1_methylation;ATF1_methylation;JUN_methylation	4	415	methylation
REACTOME_DEVELOPMENTAL_BIOLOGY	0.00177258	0.254366	6	95	KLF5_methylation;HOXB3_methylation;HOXB1_methylation;HOXB2_methylation;SOX2_methylation;HOXB4_methylation	20	30	methylation
REACTOME_TRANSCRIPTIONAL_REGULATION_OF_GRANULOPOIESIS	0.0328302	0.255137	1	14	RXRA_expr	112	5	expression
REACTOME_TCF_DEPENDENT_SIGNALING_IN_RESPONSE_TO_WNT	0.0934672	0.256656	5	13	SOX4_methylation;SOX9_methylation;SOX13_methylation;TCF7L2_methylation;SOX17_methylation	4	415	methylation
REACTOME_SENESCENCE_ASSOCIATED_SECRETORY_PHENOTYPE_SASP	0.0950047	0.256656	3	6	NFKB1_methylation;RELA_methylation;JUN_methylation	4	415	methylation
REACTOME_TRANSCRIPTIONAL_REGULATION_BY_VENTX	0.0950047	0.256656	3	6	NFKB1_methylation;TCF7L2_methylation;RELA_methylation	4	415	methylation
REACTOME_SIGNALING_BY_TGFB_FAMILY_MEMBERS	0.0989227	0.256656	6	17	TFDP2_methylation;E2F5_methylation;DRAP1_methylation;TGIF1_methylation;SP1_methylation;TFDP1_methylation	4	415	methylation
REACTOME_SIGNALING_BY_RECEPTOR_TYROSINE_KINASES	0.099214	0.256656	9	29	PRDM1_methylation;MEF2A_methylation;PGR_methylation;HIF1A_methylation;ATF1_methylation;MYCN_methylation;ASCL1_methylation;TCF12_methylation;STAT6_methylation	4	415	methylation
REACTOME_ACTIVATION_OF_NOXA_AND_TRANSLOCATION_TO_MITOCHONDRIA	0.101053	0.256656	2	3	TFDP2_methylation;TFDP1_methylation	4	415	methylation
REACTOME_P75_NTR_RECEPTOR_MEDIATED_SIGNALLING	0.101053	0.256656	2	3	NFKB1_methylation;RELA_methylation	4	415	methylation
REACTOME_DEX_H_BOX_HELICASES_ACTIVATE_TYPE_I_IFN_AND_INFLAMMATORY_CYTOKINES_PRODUCTION	0.101053	0.256656	2	3	NFKB1_methylation;RELA_methylation	4	415	methylation
REACTOME_ATF6_ATF6_ALPHA_ACTIVATES_CHAPERONES	0.101053	0.256656	2	3	NFYA_methylation;ATF6_methylation	4	415	methylation
REACTOME_ATF6_ATF6_ALPHA_ACTIVATES_CHAPERONE_GENES	0.101053	0.256656	2	3	NFYA_methylation;ATF6_methylation	4	415	methylation
REACTOME_ERCC6_CSB_AND_EHMT2_G9A_POSITIVELY_REGULATE_RRNA_EXPRESSION	0.101053	0.256656	2	3	MBD3_methylation;TTF1_methylation	4	415	methylation
REACTOME_POSITIVE_EPIGENETIC_REGULATION_OF_RRNA_EXPRESSION	0.101053	0.256656	2	3	MBD3_methylation;TTF1_methylation	4	415	methylation
REACTOME_RNA_POLYMERASE_I_TRANSCRIPTION_INITIATION	0.101053	0.256656	2	3	MBD3_methylation;TTF1_methylation	4	415	methylation
REACTOME_DEATH_RECEPTOR_SIGNALLING	0.101053	0.256656	2	3	NFKB1_methylation;RELA_methylation	4	415	methylation
REACTOME_PTK6_EXPRESSION	0.101053	0.256656	2	3	HIF1A_methylation;NR3C1_methylation	4	415	methylation
REACTOME_METABOLISM_OF_RNA	0.101053	0.256656	2	3	YBX1_methylation;MTERF4_methylation	4	415	methylation
REACTOME_NR1H3_NR1H2_REGULATE_GENE_EXPRESSION_LINKED_TO_CHOLESTEROL_TRANSPORT_AND_EFFLUX	0.101053	0.256656	2	3	NCOA1_methylation;RXRA_methylation	4	415	methylation
REACTOME_REGULATION_OF_FOXO_TRANSCRIPTIONAL_ACTIVITY_BY_ACETYLATION	0.101053	0.256656	2	3	FOXO3_methylation;FOXO1_methylation	4	415	methylation
REACTOME_NR1H2_NR1H3_REGULATE_GENE_EXPRESSION_TO_CONTROL_BILE_ACID_HOMEOSTASIS	0.101053	0.256656	2	3	NCOA1_methylation;RXRA_methylation	4	415	methylation
REACTOME_STAT3_NUCLEAR_EVENTS_DOWNSTREAM_OF_ALK_SIGNALING	0.101053	0.256656	2	3	PRDM1_methylation;HIF1A_methylation	4	415	methylation
REACTOME_DEFECTIVE_INTRINSIC_PATHWAY_FOR_APOPTOSIS	0.101053	0.256656	2	3	FOXO3_methylation;JUN_methylation	4	415	methylation
REACTOME_DEUBIQUITINATION	0.015119	0.256657	1	8	SMAD4_expr	155	4	expression
REACTOME_SMAD2_SMAD3_SMAD4_HETEROTRIMER_REGULATES_TRANSCRIPTION	0.0169968	0.256657	1	9	SMAD4_expr	155	4	expression
REACTOME_TRANSCRIPTIONAL_REGULATION_OF_PLURIPOTENT_STEM_CELLS	0.0169968	0.256657	1	9	SMAD4_expr	155	4	expression
REACTOME_SIGNALING_BY_TGF_BETA_RECEPTOR_COMPLEX	0.0188718	0.256657	1	10	SMAD4_expr	155	4	expression
REACTOME_TRANSCRIPTIONAL_ACTIVITY_OF_SMAD2_SMAD3_SMAD4_HETEROTRIMER	0.0188718	0.256657	1	10	SMAD4_expr	155	4	expression
REACTOME_INTRINSIC_PATHWAY_FOR_APOPTOSIS	0.0365129	0.257447	1	13	STAT3_expr	146	6	both
REACTOME_ESTROGEN_DEPENDENT_GENE_EXPRESSION	0.0360448	0.258005	1	11	NCOA2_expr	30	7	expression
REACTOME_SIGNALING_BY_PDGFR_IN_DISEASE	0.00284765	0.258187	1	3	ETV6_expr	86	2	expression
REACTOME_FLT3_SIGNALING_IN_DISEASE	0.00284765	0.258187	1	3	ETV6_expr	86	2	expression
REACTOME_SIGNALING_BY_FLT3_FUSION_PROTEINS	0.00284765	0.258187	1	3	ETV6_expr	86	2	expression
REACTOME_NEUTROPHIL_DEGRANULATION	0.00620991	0.258332	2	9	LTF_methylation;LTF_expr	27	29	both
REACTOME_SIGNALING_BY_NOTCH1_PEST_DOMAIN_MUTANTS_IN_CANCER	0.0360448	0.258528	1	11	MYC_methylation	30	7	both
REACTOME_CHROMOSOME_MAINTENANCE	0.0360448	0.258528	1	11	TERF1_expr	30	7	both
REACTOME_TRANSCRIPTIONAL_REGULATION_BY_THE_AP_2_TFAP2_FAMILY_OF_TRANSCRIPTION_FACTORS	0.0360448	0.258528	1	11	MYC_methylation	30	7	both
REACTOME_TCF_DEPENDENT_SIGNALING_IN_RESPONSE_TO_WNT	0.00128565	0.259288	4	20	TCF7L1_methylation;SOX7_methylation;SOX4_expr;TCF7L1_expr	10	53	both
REACTOME_SIGNALING_BY_WNT	0.00186986	0.259288	4	22	TCF7L1_methylation;SOX7_methylation;SOX4_expr;TCF7L1_expr	10	53	both
REACTOME_TRANSCRIPTIONAL_REGULATION_BY_RUNX1	0.000623569	0.259405	2	31	FOXP3_methylation;GATA1_methylation	91	3	both
REACTOME_EPIGENETIC_REGULATION_OF_GENE_EXPRESSION	0.00187634	0.260185	3	17	PHF1_methylation;PHF19_methylation;MBD3_expr	15	32	both
REACTOME_TRANSCRIPTIONAL_REGULATION_BY_RUNX1	0.0316012	0.26047	2	15	SPI1_expr;NR4A3_expr	38	40	expression
REACTOME_MECP2_REGULATES_TRANSCRIPTION_FACTORS	0.00939282	0.260494	2	6	PPARG_methylation;PPARG_expr	6	55	both
REACTOME_NR1H3_NR1H2_REGULATE_GENE_EXPRESSION_LINKED_TO_CHOLESTEROL_TRANSPORT_AND_EFFLUX	0.00939282	0.260494	2	6	NR1H3_methylation;NR1H3_expr	6	55	both
REACTOME_NR1H2_NR1H3_REGULATE_GENE_EXPRESSION_TO_CONTROL_BILE_ACID_HOMEOSTASIS	0.00939282	0.260494	2	6	NR1H3_methylation;NR1H3_expr	6	55	both
REACTOME_INTERLEUKIN_4_AND_INTERLEUKIN_13_SIGNALING	0.0365129	0.261355	1	13	STAT3_expr	146	6	expression
REACTOME_TRANSCRIPTION_OF_E2F_TARGETS_UNDER_NEGATIVE_CONTROL_BY_P107_RBL1_AND_P130_RBL2_IN_COMPLEX_WITH_HDAC1	0.0392657	0.26346	1	12	E2F5_expr	30	7	both
REACTOME_SIGNALING_BY_NOTCH1	0.0392657	0.26346	1	12	MYC_methylation	30	7	both
REACTOME_NOTCH1_INTRACELLULAR_DOMAIN_REGULATES_TRANSCRIPTION	0.0392657	0.26346	1	12	MYC_methylation	30	7	both
REACTOME_CYCLIN_D_ASSOCIATED_EVENTS_IN_G1	0.0392657	0.26346	1	12	E2F5_expr	30	7	both
REACTOME_BIOLOGICAL_OXIDATIONS	0.0424773	0.26374	1	13	NCOA2_expr	30	7	both
REACTOME_CYTOCHROME_P450_ARRANGED_BY_SUBSTRATE_TYPE	0.0424773	0.26374	1	13	NCOA2_expr	30	7	both
REACTOME_PHASE_I_FUNCTIONALIZATION_OF_COMPOUNDS	0.0424773	0.26374	1	13	NCOA2_expr	30	7	both
REACTOME_ENDOGENOUS_STEROLS	0.0424773	0.26374	1	13	NCOA2_expr	30	7	both
REACTOME_G1_S_SPECIFIC_TRANSCRIPTION	0.0424773	0.26374	1	13	E2F5_expr	30	7	both
REACTOME_REGULATION_OF_CHOLESTEROL_BIOSYNTHESIS_BY_SREBP_SREBF	0.0456797	0.263927	1	14	NCOA2_expr	30	7	both
REACTOME_RHO_GTPASE_EFFECTORS	0.0456797	0.263927	1	14	NCOA2_expr	30	7	both
REACTOME_ACTIVATION_OF_GENE_EXPRESSION_BY_SREBF_SREBP	0.0456797	0.263927	1	14	NCOA2_expr	30	7	both
REACTOME_UB_SPECIFIC_PROCESSING_PROTEASES	0.0456797	0.263927	1	14	MYC_methylation	30	7	both
REACTOME_DNA_REPAIR	0.0456797	0.263927	1	14	TERF1_expr	30	7	both
REACTOME_TRANSCRIPTIONAL_REGULATION_BY_RUNX2	0.0226139	0.266353	1	12	SMAD4_expr	155	4	expression
REACTOME_FOXO_MEDIATED_TRANSCRIPTION	0.0226139	0.266353	1	12	SMAD4_expr	155	4	expression
REACTOME_UNFOLDED_PROTEIN_RESPONSE_UPR	0.024481	0.266353	1	13	CXXC1_expr	155	4	expression
REACTOME_TRANSCRIPTIONAL_REGULATION_BY_RUNX3	0.024481	0.266353	1	13	SMAD4_expr	155	4	expression
REACTOME_SIGNALING_BY_TGFB_FAMILY_MEMBERS	0.024481	0.266353	1	13	SMAD4_expr	155	4	expression
REACTOME_ACTIVATION_OF_BH3_ONLY_PROTEINS	0.0182026	0.270439	2	11	TP63_expr;E2F1_expr	16	41	both
REACTOME_ACTIVATION_OF_PUMA_AND_TRANSLOCATION_TO_MITOCHONDRIA	0.0182026	0.270439	2	11	TP63_expr;E2F1_expr	16	41	both
REACTOME_REGULATION_OF_BETA_CELL_DEVELOPMENT	0.0104186	0.270884	3	18	HNF1A_methylation;HNF4G_methylation;HNF4G_expr	6	55	both
REACTOME_BMAL1_CLOCK_NPAS2_ACTIVATES_CIRCADIAN_GENE_EXPRESSION	0.0488729	0.271082	1	15	NCOA2_expr	30	7	both
REACTOME_TRANSCRIPTIONAL_ACTIVATION_OF_MITOCHONDRIAL_BIOGENESIS	0.0488729	0.271082	1	15	NCOA2_expr	30	7	both
REACTOME_SUMOYLATION_OF_TRANSCRIPTION_COFACTORS	0.0488729	0.271082	1	15	NCOA2_expr	30	7	both
REACTOME_CELL_CYCLE_MITOTIC	0.00323089	0.272855	2	32	CENPT_expr;E2F4_expr	114	6	both
REACTOME_RECOGNITION_AND_ASSOCIATION_OF_DNA_GLYCOSYLASE_WITH_SITE_CONTAINING_AN_AFFECTED_PURINE	0.00852672	0.272855	1	3	TERF2_expr	114	6	both
REACTOME_MEIOTIC_SYNAPSIS	0.00852672	0.272855	1	3	TERF2_expr	114	6	both
REACTOME_TELOMERE_MAINTENANCE	0.00852672	0.272855	1	3	TERF2_expr	114	6	both
REACTOME_TELOMERE_EXTENSION_BY_TELOMERASE	0.00852672	0.272855	1	3	TERF2_expr	114	6	both
REACTOME_POLYMERASE_SWITCHING_ON_THE_C_STRAND_OF_THE_TELOMERE	0.00852672	0.272855	1	3	TERF2_expr	114	6	both
REACTOME_PROCESSIVE_SYNTHESIS_ON_THE_C_STRAND_OF_THE_TELOMERE	0.00852672	0.272855	1	3	TERF2_expr	114	6	both
REACTOME_TELOMERE_C_STRAND_LAGGING_STRAND_SYNTHESIS	0.00852672	0.272855	1	3	TERF2_expr	114	6	both
REACTOME_TELOMERE_C_STRAND_SYNTHESIS_INITIATION	0.00852672	0.272855	1	3	TERF2_expr	114	6	both
REACTOME_EXTENSION_OF_TELOMERES	0.00852672	0.272855	1	3	TERF2_expr	114	6	both
REACTOME_INHIBITION_OF_DNA_RECOMBINATION_AT_TELOMERE	0.00852672	0.272855	1	3	TERF2_expr	114	6	both
REACTOME_CIRCADIAN_CLOCK	0.0392657	0.273853	1	12	NCOA2_expr	30	7	expression
REACTOME_TRANSCRIPTIONAL_REGULATION_OF_GRANULOPOIESIS	0.0392749	0.273917	1	14	STAT3_expr	146	6	expression
REACTOME_CELL_CYCLE	0.0374753	0.275494	1	20	TFDP2_expr	125	4	expression
REACTOME_MITOCHONDRIAL_BIOGENESIS	0.052057	0.277637	1	16	NCOA2_expr	30	7	both
REACTOME_ORGANELLE_BIOGENESIS_AND_MAINTENANCE	0.052057	0.277637	1	16	NCOA2_expr	30	7	both
REACTOME_METABOLISM_OF_STEROIDS	0.052057	0.277637	1	16	NCOA2_expr	30	7	both
REACTOME_MAPK_TARGETS_NUCLEAR_EVENTS_MEDIATED_BY_MAP_KINASES	0.00402141	0.278818	2	13	ELK1_methylation;ELK1_expr	68	16	both
REACTOME_SURFACTANT_METABOLISM	0.00710898	0.280849	1	3	TTF1_expr	112	5	both
REACTOME_RNA_POLYMERASE_I_TRANSCRIPTION_TERMINATION	0.00710898	0.280849	1	3	TTF1_expr	112	5	both
REACTOME_THE_CITRIC_ACID_TCA_CYCLE_AND_RESPIRATORY_ELECTRON_TRANSPORT	0.00946963	0.280849	1	4	RXRA_expr	112	5	both
REACTOME_CARNITINE_METABOLISM	0.00946963	0.280849	1	4	RXRA_expr	112	5	both
REACTOME_REGULATION_OF_PYRUVATE_DEHYDROGENASE_PDH_COMPLEX	0.00946963	0.280849	1	4	RXRA_expr	112	5	both
REACTOME_PYRUVATE_METABOLISM	0.00946963	0.280849	1	4	RXRA_expr	112	5	both
REACTOME_PYRUVATE_METABOLISM_AND_CITRIC_ACID_TCA_CYCLE	0.00946963	0.280849	1	4	RXRA_expr	112	5	both
REACTOME_FATTY_ACID_METABOLISM	0.00946963	0.280849	1	4	RXRA_expr	112	5	both
REACTOME_ERCC6_CSB_AND_EHMT2_G9A_POSITIVELY_REGULATE_RRNA_EXPRESSION	0.0118258	0.280849	1	5	TTF1_expr	112	5	both
REACTOME_NR1H2_NR1H3_REGULATE_GENE_EXPRESSION_TO_LIMIT_CHOLESTEROL_UPTAKE	0.0118258	0.280849	1	5	RXRA_expr	112	5	both
REACTOME_NR1H2_NR1H3_REGULATE_GENE_EXPRESSION_LINKED_TO_TRIGLYCERIDE_LIPOLYSIS_IN_ADIPOSE	0.0118258	0.280849	1	5	RXRA_expr	112	5	both
REACTOME_NR1H2_NR1H3_REGULATE_GENE_EXPRESSION_LINKED_TO_GLUCONEOGENESIS	0.0118258	0.280849	1	5	RXRA_expr	112	5	both
REACTOME_RECYCLING_OF_BILE_ACIDS_AND_SALTS	0.0141775	0.280849	1	6	RXRA_expr	112	5	both
REACTOME_SYNTHESIS_OF_BILE_ACIDS_AND_BILE_SALTS	0.0141775	0.280849	1	6	RXRA_expr	112	5	both
REACTOME_SYNTHESIS_OF_BILE_ACIDS_AND_BILE_SALTS_VIA_7ALPHA_HYDROXYCHOLESTEROL	0.0141775	0.280849	1	6	RXRA_expr	112	5	both
REACTOME_SYNTHESIS_OF_BILE_ACIDS_AND_BILE_SALTS_VIA_27_HYDROXYCHOLESTEROL	0.0141775	0.280849	1	6	RXRA_expr	112	5	both
REACTOME_BILE_ACID_AND_BILE_SALT_METABOLISM	0.0141775	0.280849	1	6	RXRA_expr	112	5	both
REACTOME_POSITIVE_EPIGENETIC_REGULATION_OF_RRNA_EXPRESSION	0.0141775	0.280849	1	6	TTF1_expr	112	5	both
REACTOME_RNA_POLYMERASE_I_TRANSCRIPTION_INITIATION	0.0141775	0.280849	1	6	TTF1_expr	112	5	both
REACTOME_NR1H3_NR1H2_REGULATE_GENE_EXPRESSION_LINKED_TO_CHOLESTEROL_TRANSPORT_AND_EFFLUX	0.0141775	0.280849	1	6	RXRA_expr	112	5	both
REACTOME_NR1H2_NR1H3_REGULATE_GENE_EXPRESSION_TO_CONTROL_BILE_ACID_HOMEOSTASIS	0.0141775	0.280849	1	6	RXRA_expr	112	5	both
REACTOME_MITOCHONDRIAL_BIOGENESIS	0.0351417	0.281134	1	5	NR1D1_expr	47	15	expression
REACTOME_ORGANELLE_BIOGENESIS_AND_MAINTENANCE	0.0351417	0.281134	1	5	NR1D1_expr	47	15	expression
REACTOME_TRANSCRIPTIONAL_ACTIVATION_OF_MITOCHONDRIAL_BIOGENESIS	0.0351417	0.281134	1	5	NR1D1_expr	47	15	expression
REACTOME_INHIBITION_OF_REPLICATION_INITIATION_OF_DAMAGED_DNA_BY_RB1_E2F1	0.00474383	0.281249	1	5	TFDP1_expr	163	2	both
REACTOME_E2F_MEDIATED_REGULATION_OF_DNA_REPLICATION	0.00474383	0.281249	1	5	TFDP1_expr	163	2	both
REACTOME_ACTIVATION_OF_NOXA_AND_TRANSLOCATION_TO_MITOCHONDRIA	0.0066382	0.281249	1	7	TFDP1_expr	163	2	both
REACTOME_ABERRANT_REGULATION_OF_MITOTIC_G1_S_TRANSITION_IN_CANCER_DUE_TO_RB1_DEFECTS	0.00758471	0.281249	1	8	TFDP1_expr	163	2	both
REACTOME_DISEASES_OF_MITOTIC_CELL_CYCLE	0.00758471	0.281249	1	8	TFDP1_expr	163	2	both
REACTOME_TP53_REGULATES_TRANSCRIPTION_OF_GENES_INVOLVED_IN_G2_CELL_CYCLE_ARREST	0.00947637	0.281249	1	10	TFDP1_expr	163	2	both
REACTOME_ACTIVATION_OF_BH3_ONLY_PROTEINS	0.0104215	0.281249	1	11	TFDP1_expr	163	2	both
REACTOME_ACTIVATION_OF_PUMA_AND_TRANSLOCATION_TO_MITOCHONDRIA	0.0104215	0.281249	1	11	TFDP1_expr	163	2	both
REACTOME_TRANSCRIPTION_OF_E2F_TARGETS_UNDER_NEGATIVE_CONTROL_BY_P107_RBL1_AND_P130_RBL2_IN_COMPLEX_WITH_HDAC1	0.0113662	0.281249	1	12	TFDP1_expr	163	2	both
REACTOME_CYCLIN_D_ASSOCIATED_EVENTS_IN_G1	0.0113662	0.281249	1	12	TFDP1_expr	163	2	both
REACTOME_INTRINSIC_PATHWAY_FOR_APOPTOSIS	0.0123105	0.281249	1	13	TFDP1_expr	163	2	both
REACTOME_G1_S_SPECIFIC_TRANSCRIPTION	0.0123105	0.281249	1	13	TFDP1_expr	163	2	both
REACTOME_TRANSCRIPTION_OF_E2F_TARGETS_UNDER_NEGATIVE_CONTROL_BY_DREAM_COMPLEX	0.0132543	0.281249	1	14	TFDP1_expr	163	2	both
REACTOME_PRE_NOTCH_EXPRESSION_AND_PROCESSING	0.0132543	0.281249	1	14	TFDP1_expr	163	2	both
REACTOME_ONCOGENE_INDUCED_SENESCENCE	0.0132543	0.281249	1	14	TFDP1_expr	163	2	both
REACTOME_S_PHASE	0.0132543	0.281249	1	14	TFDP1_expr	163	2	both
REACTOME_CYCLIN_A_CDK2_ASSOCIATED_EVENTS_AT_S_PHASE_ENTRY	0.0132543	0.281249	1	14	TFDP1_expr	163	2	both
REACTOME_TRANSCRIPTIONAL_REGULATION_BY_E2F6	0.0132543	0.281249	1	14	TFDP1_expr	163	2	both
REACTOME_APOPTOSIS	0.0141976	0.281249	1	15	TFDP1_expr	163	2	both
REACTOME_G0_AND_EARLY_G1	0.0141976	0.281249	1	15	TFDP1_expr	163	2	both
REACTOME_OXIDATIVE_STRESS_INDUCED_SENESCENCE	0.0141976	0.281249	1	15	TFDP1_expr	163	2	both
REACTOME_TRANSCRIPTIONAL_REGULATION_OF_WHITE_ADIPOCYTE_DIFFERENTIATION	0.0424773	0.281801	1	13	NCOA2_expr	30	7	expression
REACTOME_SIGNALING_BY_TGFB_FAMILY_MEMBERS	0.0424773	0.281801	1	13	E2F5_expr	30	7	expression
REACTOME_MYOGENESIS	0.115242	0.282688	4	10	MEF2A_methylation;MYF6_methylation;MYF5_methylation;TCF12_methylation	4	415	methylation
REACTOME_RNA_POLYMERASE_III_TRANSCRIPTION	0.115242	0.282688	4	10	BRF2_methylation;SNAPC2_methylation;POU2F1_methylation;ZNF143_methylation	4	415	methylation
REACTOME_HEME_SIGNALING	0.115242	0.282688	4	10	NCOA1_methylation;NFE2L2_methylation;NR1D1_methylation;RXRA_methylation	4	415	methylation
REACTOME_SIGNALING_BY_RHO_GTPASES_MIRO_GTPASES_AND_RHOBTB3	0.115242	0.282688	4	10	SPEN_methylation;CENPA_methylation;PIN1_methylation;ARHGAP35_methylation	4	415	methylation
REACTOME_REGULATION_OF_LIPID_METABOLISM_BY_PPARALPHA	0.0374489	0.282947	1	16	RXRA_expr	112	5	expression
REACTOME_DISEASES_OF_SIGNAL_TRANSDUCTION_BY_GROWTH_FACTOR_RECEPTORS_AND_SECOND_MESSENGERS	0.0207885	0.284109	1	22	FOXO4_methylation	104	2	methylation
REACTOME_TP53_REGULATES_TRANSCRIPTION_OF_CELL_CYCLE_GENES	0.0151405	0.286294	1	16	TFDP1_expr	163	2	both
REACTOME_RORA_ACTIVATES_GENE_EXPRESSION	0.0165247	0.286428	1	7	RXRA_expr	112	5	both
REACTOME_NEGATIVE_EPIGENETIC_REGULATION_OF_RRNA_EXPRESSION	0.0165247	0.286428	1	7	TTF1_expr	112	5	both
REACTOME_NR1H2_NR1H3_REGULATE_GENE_EXPRESSION_LINKED_TO_LIPOGENESIS	0.0165247	0.286428	1	7	RXRA_expr	112	5	both
REACTOME_POST_TRANSLATIONAL_PROTEIN_MODIFICATION	0.0490565	0.290073	1	35	NFKB2_expr	113	3	expression
REACTOME_METABOLISM_OF_LIPIDS	0.00213643	0.290554	2	17	PPARD_expr;RXRB_expr	49	9	expression
REACTOME_SIGNALING_BY_RHO_GTPASES_MIRO_GTPASES_AND_RHOBTB3	0.055232	0.290842	1	17	NCOA2_expr	30	7	both
REACTOME_PROGRAMMED_CELL_DEATH	0.016083	0.290892	1	17	TFDP1_expr	163	2	both
REACTOME_YAP1_AND_WWTR1_TAZ_STIMULATED_GENE_EXPRESSION	0.00769632	0.291061	2	10	TEAD2_methylation;TEAD2_expr	27	29	both
REACTOME_APOPTOSIS	0.0420303	0.29141	1	15	STAT3_expr	146	6	both
REACTOME_METABOLISM_OF_LIPIDS	0.0397517	0.292229	1	17	RXRA_expr	112	5	expression
REACTOME_SIGNALING_BY_INTERLEUKINS	0.0226675	0.293598	1	24	SMAD3_expr	43	2	expression
REACTOME_POST_TRANSLATIONAL_PROTEIN_MODIFICATION	0.0190615	0.293688	3	83	THRA_expr;RARA_expr;MBD6_expr	47	15	both
REACTOME_ESR_MEDIATED_SIGNALING	0.0456797	0.295831	1	14	NCOA2_expr	30	7	expression
REACTOME_SIGNALING_BY_NTRKS	0.0447791	0.297071	1	16	STAT3_expr	146	6	expression
REACTOME_CELLULAR_SENESCENCE	0.0447791	0.297071	1	16	STAT3_expr	146	6	expression
REACTOME_DISEASES_OF_SIGNAL_TRANSDUCTION_BY_GROWTH_FACTOR_RECEPTORS_AND_SECOND_MESSENGERS	0.0207885	0.298315	1	22	SMAD3_methylation	43	2	methylation
REACTOME_INFECTIOUS_DISEASE	0.00890747	0.298452	3	32	LTF_methylation;LTF_expr;REST_expr	27	29	both
REACTOME_TRANSCRIPTIONAL_REGULATION_BY_VENTX	0.00932661	0.298452	2	11	LEF1_methylation;LEF1_expr	27	29	both
REACTOME_TRANSCRIPTIONAL_REGULATION_OF_WHITE_ADIPOCYTE_DIFFERENTIATION	0.122875	0.298857	5	14	NCOA1_methylation;NFKB1_methylation;RELA_methylation;RXRA_methylation;CEBPD_methylation	4	415	methylation
REACTOME_TRANSCRIPTION_OF_E2F_TARGETS_UNDER_NEGATIVE_CONTROL_BY_P107_RBL1_AND_P130_RBL2_IN_COMPLEX_WITH_HDAC1	0.0215762	0.29919	2	12	MYBL2_expr;E2F1_expr	16	41	both
REACTOME_CYCLIN_D_ASSOCIATED_EVENTS_IN_G1	0.0215762	0.29919	2	12	E2F2_expr;E2F1_expr	16	41	both
REACTOME_SIGNALING_BY_NOTCH1	0.00710898	0.300503	1	5	RBPJ_expr	77	3	expression
REACTOME_NOTCH1_INTRACELLULAR_DOMAIN_REGULATES_TRANSCRIPTION	0.00710898	0.300503	1	5	RBPJ_expr	77	3	expression
REACTOME_SIGNALING_BY_NOTCH1_PEST_DOMAIN_MUTANTS_IN_CANCER	0.00710898	0.300503	1	5	RBPJ_expr	77	3	expression
REACTOME_SIGNALING_BY_NOTCH4	0.00710898	0.300503	1	5	RBPJ_expr	77	3	expression
REACTOME_NOTCH4_INTRACELLULAR_DOMAIN_REGULATES_TRANSCRIPTION	0.00710898	0.300503	1	5	RBPJ_expr	77	3	expression
REACTOME_REGULATION_OF_BETA_CELL_DEVELOPMENT	0.00852672	0.300503	1	6	RBPJ_expr	77	3	expression
REACTOME_NOTCH3_INTRACELLULAR_DOMAIN_REGULATES_TRANSCRIPTION	0.00852672	0.300503	1	6	RBPJ_expr	77	3	expression
REACTOME_PRE_NOTCH_EXPRESSION_AND_PROCESSING	0.00994311	0.300503	1	7	RBPJ_expr	77	3	expression
REACTOME_SIGNALING_BY_NOTCH3	0.00994311	0.300503	1	7	RBPJ_expr	77	3	expression
REACTOME_ACTIVATION_OF_ANTERIOR_HOX_GENES_IN_HINDBRAIN_DEVELOPMENT_DURING_EARLY_EMBRYOGENESIS	0.04205	0.30099	1	18	RXRA_expr	112	5	expression
REACTOME_INTERLEUKIN_4_AND_INTERLEUKIN_13_SIGNALING	0.124876	0.301172	6	18	HIF1A_methylation;FOXO3_methylation;POU2F1_methylation;FOXO1_methylation;STAT6_methylation;CEBPD_methylation	4	415	methylation
REACTOME_RNA_POLYMERASE_I_TRANSCRIPTION	0.0188674	0.301878	1	8	TTF1_expr	112	5	both
REACTOME_NR1H2_AND_NR1H3_MEDIATED_SIGNALING	0.0188674	0.301878	1	8	RXRA_expr	112	5	both
REACTOME_HEME_SIGNALING	0.0583978	0.303668	1	18	NCOA2_expr	30	7	both
REACTOME_TRANSCRIPTIONAL_REGULATION_OF_WHITE_ADIPOCYTE_DIFFERENTIATION	0.0379884	0.303907	1	27	NFKB1_expr	113	3	both
REACTOME_CELLULAR_RESPONSES_TO_STIMULI	0.0394976	0.306953	1	42	TFDP1_expr	163	2	expression
REACTOME_NR1H2_NR1H3_REGULATE_GENE_EXPRESSION_LINKED_TO_LIPOGENESIS	0.0129307	0.307145	2	7	NR1H3_methylation;NR1H3_expr	6	55	both
REACTOME_PTEN_REGULATION	0.0140282	0.307145	3	20	PPARG_methylation;MECOM_expr;PPARG_expr	6	55	both
REACTOME_REGULATION_OF_PTEN_GENE_TRANSCRIPTION	0.0140282	0.307145	3	20	PPARG_methylation;MECOM_expr;PPARG_expr	6	55	both
REACTOME_P75_NTR_RECEPTOR_MEDIATED_SIGNALLING	0.00426945	0.308942	1	3	PRDM4_expr	76	3	expression
REACTOME_DEATH_RECEPTOR_SIGNALLING	0.00568989	0.308942	1	4	PRDM4_expr	76	3	expression
REACTOME_ATF6_ATF6_ALPHA_ACTIVATES_CHAPERONES	0.00852672	0.308942	1	6	NFYB_expr	76	3	expression
REACTOME_ATF6_ATF6_ALPHA_ACTIVATES_CHAPERONE_GENES	0.00852672	0.308942	1	6	NFYB_expr	76	3	expression
REACTOME_REGULATION_OF_CHOLESTEROL_BIOSYNTHESIS_BY_SREBP_SREBF	0.00994311	0.308942	1	7	NFYB_expr	76	3	expression
REACTOME_ACTIVATION_OF_GENE_EXPRESSION_BY_SREBF_SREBP	0.00994311	0.308942	1	7	NFYB_expr	76	3	expression
REACTOME_METABOLISM_OF_STEROIDS	0.00994311	0.308942	1	7	NFYB_expr	76	3	expression
REACTOME_FOXO_MEDIATED_TRANSCRIPTION_OF_CELL_DEATH_GENES	0.00994311	0.308942	1	7	NFYB_expr	76	3	expression
REACTOME_ATF4_ACTIVATES_GENES_IN_RESPONSE_TO_ENDOPLASMIC_RETICULUM_STRESS	0.0113581	0.308942	1	8	NFYB_expr	76	3	expression
REACTOME_PERK_REGULATES_GENE_EXPRESSION	0.0113581	0.308942	1	8	NFYB_expr	76	3	expression
REACTOME_TRANSCRIPTIONAL_REGULATION_BY_RUNX2	0.0113662	0.309162	1	12	HEY1_expr	99	2	expression
REACTOME_REGULATION_OF_TP53_ACTIVITY_THROUGH_ASSOCIATION_WITH_CO_FACTORS	0.00379596	0.309603	1	4	ZNF385A_expr	159	2	expression
REACTOME_TP53_REGULATES_TRANSCRIPTION_OF_GENES_INVOLVED_IN_G2_CELL_CYCLE_ARREST	0.00474383	0.309603	1	5	ZNF385A_expr	159	2	expression
REACTOME_REGULATION_OF_TP53_ACTIVITY	0.00569124	0.309603	1	6	ZNF385A_expr	159	2	expression
REACTOME_TP53_REGULATES_TRANSCRIPTION_OF_GENES_INVOLVED_IN_G1_CELL_CYCLE_ARREST	0.00569124	0.309603	1	6	ZNF385A_expr	159	2	expression
REACTOME_CELL_CYCLE_CHECKPOINTS	0.00569124	0.309603	1	6	ZNF385A_expr	159	2	expression
REACTOME_SIGNALING_BY_NUCLEAR_RECEPTORS	0.0156668	0.310353	4	52	FOSB_expr;JUND_expr;FOS_expr;JUN_expr	38	40	both
REACTOME_SIGNALING_BY_TGFB_FAMILY_MEMBERS	0.0365129	0.310359	1	13	E2F4_expr	114	6	expression
REACTOME_SMAD2_SMAD3_SMAD4_HETEROTRIMER_REGULATES_TRANSCRIPTION	0.0179665	0.31142	1	19	TFDP1_expr	163	2	both
REACTOME_MITOTIC_G1_PHASE_AND_G1_S_TRANSITION	0.0189076	0.314623	1	20	TFDP1_expr	163	2	both
REACTOME_CELLULAR_SENESCENCE	0.052057	0.314656	1	16	TERF1_expr	30	7	expression
REACTOME_REGULATION_OF_LIPID_METABOLISM_BY_PPARALPHA	0.052057	0.314656	1	16	NCOA2_expr	30	7	expression
REACTOME_CELL_CYCLE_MITOTIC	0.052057	0.314656	1	16	E2F5_expr	30	7	expression
REACTOME_SIGNALING_BY_NUCLEAR_RECEPTORS	0.00358867	0.314814	2	22	PPARD_expr;RXRB_expr	49	9	expression
REACTOME_NUCLEAR_RECEPTOR_TRANSCRIPTION_PATHWAY	0.00462962	0.314814	2	25	PPARD_expr;RXRB_expr	49	9	expression
REACTOME_REPRODUCTION	0.0113555	0.314925	1	4	TERF2_expr	114	6	both
REACTOME_MEIOSIS	0.0113555	0.314925	1	4	TERF2_expr	114	6	both
REACTOME_SIGNALING_BY_RETINOIC_ACID	0.0420303	0.317562	1	6	RARA_expr	47	15	expression
REACTOME_NERVOUS_SYSTEM_DEVELOPMENT	0.0420303	0.317562	1	6	SREBF2_expr	47	15	expression
REACTOME_INTERLEUKIN_17_SIGNALING	0.00536563	0.318872	2	15	ELK1_methylation;ELK1_expr	68	16	both
REACTOME_TRANSCRIPTIONAL_REGULATION_BY_TP53	0.0399672	0.319738	2	17	FOS_expr;JUN_expr	38	40	expression
REACTOME_SIGNALING_BY_TGF_BETA_RECEPTOR_COMPLEX	0.0207885	0.320296	1	22	TFDP1_expr	163	2	both
REACTOME_TRANSCRIPTIONAL_ACTIVITY_OF_SMAD2_SMAD3_SMAD4_HETEROTRIMER	0.0207885	0.320296	1	22	TFDP1_expr	163	2	both
REACTOME_DEVELOPMENTAL_BIOLOGY	0.0216503	0.321661	4	158	SREBF1_methylation;SREBF1_expr;RARA_expr;SREBF2_expr	47	15	both
REACTOME_PROGRAMMED_CELL_DEATH	0.0475214	0.32408	1	17	STAT3_expr	146	6	both
REACTOME_RNA_POLYMERASE_II_TRANSCRIPTION	0.000779898	0.324437	19	709	ZFP30_methylation;ZNF382_methylation;ZNF570_methylation;ZNF529_methylation;ZNF793_methylation;ZNF569_methylation;ZNF441_methylation;ZNF568_methylation;ZNF585B_methylation;ZNF382_expr;ZNF570_expr;ZNF529_expr;ZNF793_expr;ZNF383_expr;ZNF569_expr;ZNF585A_expr;ZNF433_expr;ZNF568_expr;ZNF585B_expr	11	30	both
REACTOME_TP53_REGULATES_TRANSCRIPTION_OF_GENES_INVOLVED_IN_G1_CELL_CYCLE_ARREST	0.00206087	0.324647	2	4	TP53_methylation;E2F7_methylation	8	40	methylation
REACTOME_SUMOYLATION_OF_TRANSCRIPTION_FACTORS	0.00339352	0.324647	2	5	TP53_methylation;SP3_methylation	8	40	methylation
REACTOME_RUNX3_REGULATES_CDKN1A_TRANSCRIPTION	0.00339352	0.324647	2	5	TP53_methylation;SMAD4_methylation	8	40	methylation
REACTOME_METABOLISM_OF_LIPIDS	0.055232	0.326589	1	17	NCOA2_expr	30	7	expression
REACTOME_INNATE_IMMUNE_SYSTEM	0.0444316	0.326632	2	18	FOS_expr;JUN_expr	38	40	expression
REACTOME_ACTIVATION_OF_ANTERIOR_HOX_GENES_IN_HINDBRAIN_DEVELOPMENT_DURING_EARLY_EMBRYOGENESIS	0.0444316	0.326632	2	18	EGR2_expr;JUN_expr	38	40	expression
REACTOME_DISEASES_OF_SIGNAL_TRANSDUCTION_BY_GROWTH_FACTOR_RECEPTORS_AND_SECOND_MESSENGERS	0.0444316	0.326632	2	18	NR4A1_expr;JUNB_expr	38	40	expression
REACTOME_SIGNALING_BY_NOTCH	0.0132543	0.327742	1	14	HEY1_expr	99	2	expression
REACTOME_TCF_DEPENDENT_SIGNALING_IN_RESPONSE_TO_WNT	0.0647021	0.328245	1	20	MYC_methylation	30	7	both
REACTOME_DEUBIQUITINATION	0.0647021	0.328245	1	20	MYC_methylation	30	7	both
REACTOME_REGULATION_OF_FOXO_TRANSCRIPTIONAL_ACTIVITY_BY_ACETYLATION	0.00474383	0.328514	1	5	FOXO4_methylation	104	2	both
REACTOME_HSP90_CHAPERONE_CYCLE_FOR_STEROID_HORMONE_RECEPTORS_SHR_IN_THE_PRESENCE_OF_LIGAND	0.0066382	0.328514	1	7	AR_methylation	104	2	both
REACTOME_REGULATION_OF_LOCALIZATION_OF_FOXO_TRANSCRIPTION_FACTORS	0.0066382	0.328514	1	7	FOXO4_methylation	104	2	both
REACTOME_AKT_PHOSPHORYLATES_TARGETS_IN_THE_NUCLEUS	0.00853077	0.328514	1	9	FOXO4_methylation	104	2	both
REACTOME_CONSTITUTIVE_SIGNALING_BY_AKT1_E17K_IN_CANCER	0.00853077	0.328514	1	9	FOXO4_methylation	104	2	both
REACTOME_PI3K_AKT_SIGNALING_IN_CANCER	0.00947637	0.328514	1	10	FOXO4_methylation	104	2	both
REACTOME_FOXO_MEDIATED_TRANSCRIPTION_OF_CELL_CYCLE_GENES	0.00947637	0.328514	1	10	FOXO4_methylation	104	2	both
REACTOME_CELLULAR_SENESCENCE	0.0249316	0.334566	3	33	STAT3_methylation;E2F2_expr;E2F1_expr	16	41	both
REACTOME_TRANSCRIPTIONAL_REGULATION_BY_MECP2	0.016954	0.335851	2	8	PPARG_methylation;PPARG_expr	6	55	both
REACTOME_NR1H2_AND_NR1H3_MEDIATED_SIGNALING	0.016954	0.335851	2	8	NR1H3_methylation;NR1H3_expr	6	55	both
REACTOME_PRC2_METHYLATES_HISTONES_AND_DNA	0.00323089	0.336012	2	6	PHF1_methylation;PHF19_methylation	15	32	both
REACTOME_RUNX2_REGULATES_OSTEOBLAST_DIFFERENTIATION	0.0113662	0.33774	1	12	AR_methylation	104	2	both
REACTOME_FOXO_MEDIATED_TRANSCRIPTION_OF_CELL_DEATH_GENES	0.0113662	0.33774	1	12	FOXO4_methylation	104	2	both
REACTOME_ZBP1_DAI_MEDIATED_INDUCTION_OF_TYPE_I_IFNS	0.00569124	0.338222	1	6	IRF3_expr	107	2	both
REACTOME_POU5F1_OCT4_SOX2_NANOG_ACTIVATE_GENES_RELATED_TO_PROLIFERATION	0.142675	0.338411	3	7	NR6A1_methylation;FOXD3_methylation;POU5F1_methylation	4	415	methylation
REACTOME_TRANSCRIPTIONAL_REGULATION_BY_E2F6	0.142675	0.338411	3	7	TFDP2_methylation;PCGF6_methylation;TFDP1_methylation	4	415	methylation
REACTOME_CELLULAR_RESPONSES_TO_STIMULI	0.0586711	0.339543	1	42	NFKB1_expr	113	3	expression
REACTOME_HIV_LIFE_CYCLE	0.00284765	0.344167	1	3	HMGA1_expr	152	2	expression
REACTOME_HIV_INFECTION	0.00284765	0.344167	1	3	HMGA1_expr	152	2	expression
REACTOME_DNA_DAMAGE_TELOMERE_STRESS_INDUCED_SENESCENCE	0.00379596	0.344167	1	4	HMGA1_expr	152	2	expression
REACTOME_BASE_EXCISION_REPAIR	0.0141775	0.346931	1	5	TERF2_expr	114	6	both
REACTOME_BASE_EXCISION_REPAIR_AP_SITE_FORMATION	0.0141775	0.346931	1	5	TERF2_expr	114	6	both
REACTOME_RUNX3_REGULATES_YAP1_MEDIATED_TRANSCRIPTION	0.0127718	0.347394	1	3	TEAD3_expr	49	9	expression
REACTOME_NR1H3_NR1H2_REGULATE_GENE_EXPRESSION_LINKED_TO_CHOLESTEROL_TRANSPORT_AND_EFFLUX	0.0127718	0.347394	1	3	RXRB_expr	49	9	expression
REACTOME_NR1H2_NR1H3_REGULATE_GENE_EXPRESSION_TO_LIMIT_CHOLESTEROL_UPTAKE	0.0127718	0.347394	1	3	RXRB_expr	49	9	expression
REACTOME_NR1H2_NR1H3_REGULATE_GENE_EXPRESSION_LINKED_TO_TRIGLYCERIDE_LIPOLYSIS_IN_ADIPOSE	0.0127718	0.347394	1	3	RXRB_expr	49	9	expression
REACTOME_NR1H2_NR1H3_REGULATE_GENE_EXPRESSION_TO_CONTROL_BILE_ACID_HOMEOSTASIS	0.0127718	0.347394	1	3	RXRB_expr	49	9	expression
REACTOME_NR1H2_NR1H3_REGULATE_GENE_EXPRESSION_LINKED_TO_GLUCONEOGENESIS	0.0127718	0.347394	1	3	RXRB_expr	49	9	expression
REACTOME_DEVELOPMENTAL_BIOLOGY	0.0190058	0.348667	9	158	YY1_methylation;PPARG_methylation;HNF1A_methylation;HNF4G_methylation;PPARG_expr;TAL1_expr;EBF1_expr;HNF4G_expr;CEBPA_expr	6	55	both
REACTOME_POST_TRANSLATIONAL_PROTEIN_MODIFICATION	0.0192772	0.348667	6	83	NR1H3_methylation;YY1_methylation;PPARG_methylation;NR1H3_expr;ZBTB16_expr;PPARG_expr	6	55	both
REACTOME_CYTOPROTECTION_BY_HMOX1	0.0235394	0.349729	1	10	RXRA_expr	112	5	both
REACTOME_CELLULAR_RESPONSE_TO_CHEMICAL_STRESS	0.0235394	0.349729	1	10	RXRA_expr	112	5	both
REACTOME_FOXO_MEDIATED_TRANSCRIPTION_OF_CELL_DEATH_GENES	0.0488729	0.349828	1	7	DDIT3_expr	47	15	expression
REACTOME_FOXO_MEDIATED_TRANSCRIPTION_OF_OXIDATIVE_STRESS_METABOLIC_AND_NEURONAL_GENES	0.0488729	0.349828	1	7	SREBF1_expr	47	15	expression
REACTOME_CELLULAR_RESPONSES_TO_STIMULI	0.00168775	0.351051	2	87	ATF2_expr;NFE2L2_expr	73	2	both
REACTOME_DISEASES_OF_SIGNAL_TRANSDUCTION_BY_GROWTH_FACTOR_RECEPTORS_AND_SECOND_MESSENGERS	0.033776	0.353349	1	18	SMAD4_expr	155	4	expression
REACTOME_ZBP1_DAI_MEDIATED_INDUCTION_OF_TYPE_I_IFNS	0.00379596	0.354332	1	4	IRF3_expr	107	2	expression
REACTOME_DDX58_IFIH1_MEDIATED_INDUCTION_OF_INTERFERON_ALPHA_BETA	0.00474383	0.354332	1	5	IRF3_expr	107	2	expression
REACTOME_CYTOSOLIC_SENSORS_OF_PATHOGEN_ASSOCIATED_DNA	0.00569124	0.354332	1	6	IRF3_expr	107	2	expression
REACTOME_INTERFERON_GAMMA_SIGNALING	0.00853077	0.354332	1	9	IRF3_expr	107	2	expression
REACTOME_MYD88_INDEPENDENT_TLR4_CASCADE	0.00947637	0.354332	1	10	IRF3_expr	107	2	expression
REACTOME_INTERFERON_ALPHA_BETA_SIGNALING	0.00947637	0.354332	1	10	IRF3_expr	107	2	expression
REACTOME_TOLL_LIKE_RECEPTOR_CASCADES	0.0104215	0.354332	1	11	IRF3_expr	107	2	expression
REACTOME_INTERFERON_SIGNALING	0.0104215	0.354332	1	11	IRF3_expr	107	2	expression
REACTOME_YAP1_AND_WWTR1_TAZ_STIMULATED_GENE_EXPRESSION	0.0169968	0.355625	1	4	TEAD3_expr	49	9	expression
REACTOME_NR1H2_AND_NR1H3_MEDIATED_SIGNALING	0.0169968	0.355625	1	4	RXRB_expr	49	9	expression
REACTOME_NR1H2_NR1H3_REGULATE_GENE_EXPRESSION_LINKED_TO_LIPOGENESIS	0.0169968	0.355625	1	4	RXRB_expr	49	9	expression
REACTOME_SIGNALING_BY_WNT	0.0709702	0.355706	1	22	MYC_methylation	30	7	both
REACTOME_SIGNALING_BY_NUCLEAR_RECEPTORS	0.0511994	0.357083	1	22	RXRA_expr	112	5	expression
REACTOME_IRE1ALPHA_ACTIVATES_CHAPERONES	0.00623725	0.358018	2	3	ZBTB17_methylation;PREB_methylation	12	98	methylation
REACTOME_TRANSCRIPTIONAL_REGULATION_OF_PLURIPOTENT_STEM_CELLS	0.153773	0.358124	6	19	TSC22D1_methylation;FOXP1_methylation;GATA6_methylation;NR6A1_methylation;FOXD3_methylation;POU5F1_methylation	4	415	methylation
REACTOME_FOXO_MEDIATED_TRANSCRIPTION	0.154147	0.358124	4	11	NFYA_methylation;NR3C1_methylation;FOXO3_methylation;FOXO1_methylation	4	415	methylation
REACTOME_HEMOSTASIS	0.155977	0.358124	5	15	HMG20B_methylation;PHF21A_methylation;GATA6_methylation;IRF2_methylation;GATA2_methylation	4	415	methylation
REACTOME_FACTORS_INVOLVED_IN_MEGAKARYOCYTE_DEVELOPMENT_AND_PLATELET_PRODUCTION	0.155977	0.358124	5	15	HMG20B_methylation;PHF21A_methylation;GATA6_methylation;IRF2_methylation;GATA2_methylation	4	415	methylation
REACTOME_HEMOSTASIS	0.00386967	0.358544	3	10	GATA5_expr;TP53_expr;MAFG_expr	13	72	expression
REACTOME_FACTORS_INVOLVED_IN_MEGAKARYOCYTE_DEVELOPMENT_AND_PLATELET_PRODUCTION	0.00386967	0.358544	3	10	GATA5_expr;TP53_expr;MAFG_expr	13	72	expression
REACTOME_DOWNSTREAM_SIGNALING_EVENTS_OF_B_CELL_RECEPTOR_BCR	0.00661567	0.358544	2	4	NFATC1_expr;RELA_expr	13	72	expression
REACTOME_SIGNALING_BY_THE_B_CELL_RECEPTOR_BCR	0.00661567	0.358544	2	4	NFATC1_expr;RELA_expr	13	72	expression
REACTOME_SIGNALING_BY_TGFB_FAMILY_MEMBERS	0.00856547	0.358544	3	13	TGIF2_expr;DRAP1_expr;TGIF1_expr	13	72	expression
REACTOME_SIGNALING_BY_NOTCH	0.0106369	0.358544	3	14	HES1_expr;TP53_expr;ELF3_expr	13	72	expression
REACTOME_DOWNREGULATION_OF_SMAD2_3_SMAD4_TRANSCRIPTIONAL_ACTIVITY	0.0107828	0.358544	2	5	TGIF2_expr;TGIF1_expr	13	72	expression
REACTOME_TRANSCRIPTIONAL_REGULATION_BY_VENTX	0.0107828	0.358544	2	5	TP53_expr;RELA_expr	13	72	expression
REACTOME_ADAPTIVE_IMMUNE_SYSTEM	0.0158181	0.358544	2	6	NFATC1_expr;RELA_expr	13	72	expression
REACTOME_FC_EPSILON_RECEPTOR_FCERI_SIGNALING	0.0158181	0.358544	2	6	NFATC1_expr;RELA_expr	13	72	expression
REACTOME_CLEC7A_DECTIN_1_SIGNALING	0.0158181	0.358544	2	6	NFATC1_expr;RELA_expr	13	72	expression
REACTOME_C_TYPE_LECTIN_RECEPTORS_CLRS	0.0158181	0.358544	2	6	NFATC1_expr;RELA_expr	13	72	expression
REACTOME_SIGNALING_BY_RETINOIC_ACID	0.0258688	0.358714	1	11	RXRA_expr	112	5	both
REACTOME_RNA_POLYMERASE_III_TRANSCRIPTION_INITIATION_FROM_TYPE_3_PROMOTER	0.0258688	0.358714	1	11	SNAPC4_expr	112	5	both
REACTOME_SIGNALING_BY_NOTCH	0.0290278	0.358889	2	14	E2F1_expr;HEYL_expr	16	41	expression
REACTOME_TP53_REGULATES_TRANSCRIPTION_OF_GENES_INVOLVED_IN_G1_CELL_CYCLE_ARREST	0.00379596	0.362802	1	4	ZNF385A_methylation	159	2	methylation
REACTOME_REGULATION_OF_TP53_ACTIVITY_THROUGH_ASSOCIATION_WITH_CO_FACTORS	0.00379596	0.362802	1	4	ZNF385A_methylation	159	2	methylation
REACTOME_TP53_REGULATES_TRANSCRIPTION_OF_GENES_INVOLVED_IN_G2_CELL_CYCLE_ARREST	0.00474383	0.362802	1	5	ZNF385A_methylation	159	2	methylation
REACTOME_CELL_CYCLE_CHECKPOINTS	0.00569124	0.362802	1	6	ZNF385A_methylation	159	2	methylation
REACTOME_TP53_REGULATES_TRANSCRIPTION_OF_CELL_CYCLE_GENES	0.0066382	0.362802	1	7	ZNF385A_methylation	159	2	methylation
REACTOME_REGULATION_OF_TP53_ACTIVITY	0.00758471	0.362802	1	8	ZNF385A_methylation	159	2	methylation
REACTOME_CELLULAR_SENESCENCE	0.0462974	0.363391	1	33	NFKB1_expr	113	3	both
REACTOME_SIGNALING_BY_RETINOIC_ACID	0.000875595	0.364247	2	11	PPARD_expr;RXRB_expr	49	9	both
REACTOME_DEVELOPMENTAL_BIOLOGY	0.00175206	0.364429	5	158	HOXD3_methylation;HOXD4_methylation;NR5A2_expr;HOXD3_expr;HOXD4_expr	23	13	both
REACTOME_TRANSCRIPTIONAL_REGULATION_OF_GRANULOPOIESIS	0.0245447	0.364665	1	26	TFDP1_expr	163	2	both
REACTOME_ONCOGENE_INDUCED_SENESCENCE	0.0290278	0.367055	2	14	E2F2_expr;E2F1_expr	16	41	both
REACTOME_TRANSCRIPTIONAL_REGULATION_BY_TP53	0.0291174	0.367055	3	35	TP63_expr;E2F1_expr;E2F8_expr	16	41	both
REACTOME_RHO_GTPASE_EFFECTORS	0.0132543	0.367586	1	14	AR_methylation	104	2	both
REACTOME_DEGRADATION_OF_BETA_CATENIN_BY_THE_DESTRUCTION_COMPLEX	0.0132386	0.367817	1	4	MYC_methylation	30	7	methylation
REACTOME_REPRESSION_OF_WNT_TARGET_GENES	0.0132386	0.367817	1	4	MYC_methylation	30	7	methylation
REACTOME_SIGNALING_BY_ALK	0.0165247	0.367817	1	5	MYC_methylation	30	7	methylation
REACTOME_BETA_CATENIN_INDEPENDENT_WNT_SIGNALING	0.0165247	0.367817	1	5	MYC_methylation	30	7	methylation
REACTOME_CA2_PATHWAY	0.0165247	0.367817	1	5	MYC_methylation	30	7	methylation
REACTOME_BINDING_OF_TCF_LEF_CTNNB1_TO_TARGET_GENE_PROMOTERS	0.0165247	0.367817	1	5	MYC_methylation	30	7	methylation
REACTOME_RUNX3_REGULATES_WNT_SIGNALING	0.0165247	0.367817	1	5	MYC_methylation	30	7	methylation
REACTOME_FORMATION_OF_THE_BETA_CATENIN_TCF_TRANSACTIVATING_COMPLEX	0.0198014	0.367817	1	6	MYC_methylation	30	7	methylation
REACTOME_SIGNALING_BY_NOTCH1_PEST_DOMAIN_MUTANTS_IN_CANCER	0.0198014	0.367817	1	6	MYC_methylation	30	7	methylation
REACTOME_MAPK_FAMILY_SIGNALING_CASCADES	0.0198014	0.367817	1	6	MYC_methylation	30	7	methylation
REACTOME_MAPK6_MAPK4_SIGNALING	0.0198014	0.367817	1	6	MYC_methylation	30	7	methylation
REACTOME_TRANSCRIPTION_OF_E2F_TARGETS_UNDER_NEGATIVE_CONTROL_BY_DREAM_COMPLEX	0.0230687	0.367817	1	7	MYC_methylation	30	7	methylation
REACTOME_G0_AND_EARLY_G1	0.0230687	0.367817	1	7	MYC_methylation	30	7	methylation
REACTOME_SIGNALING_BY_NOTCH1	0.0230687	0.367817	1	7	MYC_methylation	30	7	methylation
REACTOME_NOTCH1_INTRACELLULAR_DOMAIN_REGULATES_TRANSCRIPTION	0.0230687	0.367817	1	7	MYC_methylation	30	7	methylation
REACTOME_S_PHASE	0.0230687	0.367817	1	7	MYC_methylation	30	7	methylation
REACTOME_CYCLIN_A_CDK2_ASSOCIATED_EVENTS_AT_S_PHASE_ENTRY	0.0230687	0.367817	1	7	MYC_methylation	30	7	methylation
REACTOME_TRANSCRIPTIONAL_REGULATION_BY_THE_AP_2_TFAP2_FAMILY_OF_TRANSCRIPTION_FACTORS	0.0230687	0.367817	1	7	MYC_methylation	30	7	methylation
REACTOME_CELLULAR_SENESCENCE	0.0447791	0.369089	1	16	TERF2_expr	114	6	expression
REACTOME_BIOLOGICAL_OXIDATIONS	0.0305141	0.369117	1	13	RXRA_expr	112	5	both
REACTOME_CYTOCHROME_P450_ARRANGED_BY_SUBSTRATE_TYPE	0.0305141	0.369117	1	13	RXRA_expr	112	5	both
REACTOME_PHASE_I_FUNCTIONALIZATION_OF_COMPOUNDS	0.0305141	0.369117	1	13	RXRA_expr	112	5	both
REACTOME_ENDOGENOUS_STEROLS	0.0305141	0.369117	1	13	RXRA_expr	112	5	both
REACTOME_REGULATION_OF_CHOLESTEROL_BIOSYNTHESIS_BY_SREBP_SREBF	0.0328302	0.369117	1	14	RXRA_expr	112	5	both
REACTOME_ACTIVATION_OF_GENE_EXPRESSION_BY_SREBF_SREBP	0.0328302	0.369117	1	14	RXRA_expr	112	5	both
REACTOME_RNA_POLYMERASE_II_TRANSCRIBES_SNRNA_GENES	0.0328302	0.369117	1	14	SNAPC4_expr	112	5	both
REACTOME_FOXO_MEDIATED_TRANSCRIPTION_OF_OXIDATIVE_STRESS_METABOLIC_AND_NEURONAL_GENES	0.0141976	0.369139	1	15	FOXO4_methylation	104	2	both
REACTOME_REGULATION_OF_HMOX1_EXPRESSION_AND_ACTIVITY	0.00284765	0.370498	1	3	NFE2L2_expr	73	2	both
REACTOME_ACTIVATION_OF_THE_AP_1_FAMILY_OF_TRANSCRIPTION_FACTORS	0.00569124	0.370498	1	6	ATF2_expr	73	2	both
REACTOME_TP53_REGULATES_TRANSCRIPTION_OF_DNA_REPAIR_GENES	0.00758471	0.370498	1	8	ATF2_expr	73	2	both
REACTOME_RESPONSE_OF_EIF2AK4_GCN2_TO_AMINO_ACID_DEFICIENCY	0.00758471	0.370498	1	8	ATF2_expr	73	2	both
REACTOME_CELLULAR_RESPONSE_TO_STARVATION	0.00758471	0.370498	1	8	ATF2_expr	73	2	both
REACTOME_HATS_ACETYLATE_HISTONES	0.00947637	0.370498	1	10	ATF2_expr	73	2	both
REACTOME_CYTOPROTECTION_BY_HMOX1	0.00947637	0.370498	1	10	NFE2L2_expr	73	2	both
REACTOME_CELLULAR_RESPONSE_TO_CHEMICAL_STRESS	0.00947637	0.370498	1	10	NFE2L2_expr	73	2	both
REACTOME_MAPK_TARGETS_NUCLEAR_EVENTS_MEDIATED_BY_MAP_KINASES	0.0123105	0.370498	1	13	ATF2_expr	73	2	both
REACTOME_POTENTIAL_THERAPEUTICS_FOR_SARS	0.0132543	0.370498	1	14	NFE2L2_expr	73	2	both
REACTOME_SARS_COV_INFECTIONS	0.0132543	0.370498	1	14	NFE2L2_expr	73	2	both
REACTOME_TRANSCRIPTIONAL_ACTIVATION_OF_MITOCHONDRIAL_BIOGENESIS	0.0141976	0.370498	1	15	ATF2_expr	73	2	both
REACTOME_INTERLEUKIN_17_SIGNALING	0.0141976	0.370498	1	15	ATF2_expr	73	2	both
REACTOME_MITOCHONDRIAL_BIOGENESIS	0.0151405	0.370498	1	16	ATF2_expr	73	2	both
REACTOME_ORGANELLE_BIOGENESIS_AND_MAINTENANCE	0.0151405	0.370498	1	16	ATF2_expr	73	2	both
REACTOME_BMAL1_CLOCK_NPAS2_ACTIVATES_CIRCADIAN_GENE_EXPRESSION	0.0351417	0.370923	1	15	RXRA_expr	112	5	both
REACTOME_TRANSCRIPTIONAL_ACTIVATION_OF_MITOCHONDRIAL_BIOGENESIS	0.0351417	0.370923	1	15	RXRA_expr	112	5	both
REACTOME_MITOCHONDRIAL_BIOGENESIS	0.0374489	0.370923	1	16	RXRA_expr	112	5	both
REACTOME_ORGANELLE_BIOGENESIS_AND_MAINTENANCE	0.0374489	0.370923	1	16	RXRA_expr	112	5	both
REACTOME_METABOLISM_OF_STEROIDS	0.0374489	0.370923	1	16	RXRA_expr	112	5	both
REACTOME_SUMOYLATION	0.0301656	0.371914	1	32	AR_methylation	104	2	methylation
REACTOME_RNA_POLYMERASE_II_TRANSCRIPTION	0.0307976	0.371914	2	370	AR_methylation;FOXO4_methylation	104	2	methylation
REACTOME_NUCLEAR_RECEPTOR_TRANSCRIPTION_PATHWAY	0.0311008	0.371914	1	33	AR_methylation	104	2	methylation
REACTOME_RORA_ACTIVATES_GENE_EXPRESSION	0.176147	0.374475	2	4	NCOA1_methylation;RXRA_methylation	4	415	methylation
REACTOME_ATF4_ACTIVATES_GENES_IN_RESPONSE_TO_ENDOPLASMIC_RETICULUM_STRESS	0.176147	0.374475	2	4	NFYA_methylation;ATF6_methylation	4	415	methylation
REACTOME_PERK_REGULATES_GENE_EXPRESSION	0.176147	0.374475	2	4	NFYA_methylation;ATF6_methylation	4	415	methylation
REACTOME_INTERLEUKIN_1_FAMILY_SIGNALING	0.176147	0.374475	2	4	NFKB1_methylation;RELA_methylation	4	415	methylation
REACTOME_REGULATION_OF_TP53_ACTIVITY_THROUGH_ACETYLATION	0.176147	0.374475	2	4	MBD3_methylation;PIN1_methylation	4	415	methylation
REACTOME_NEDDYLATION	0.176147	0.374475	2	4	FBXL19_methylation;HIF1A_methylation	4	415	methylation
REACTOME_NR1H2_AND_NR1H3_MEDIATED_SIGNALING	0.176147	0.374475	2	4	NCOA1_methylation;RXRA_methylation	4	415	methylation
REACTOME_HCMV_INFECTION	0.176147	0.374475	2	4	NFKB1_methylation;CEBPD_methylation	4	415	methylation
REACTOME_REGULATION_OF_LOCALIZATION_OF_FOXO_TRANSCRIPTION_FACTORS	0.176147	0.374475	2	4	FOXO3_methylation;FOXO1_methylation	4	415	methylation
REACTOME_DISEASES_OF_PROGRAMMED_CELL_DEATH	0.176147	0.374475	2	4	FOXO3_methylation;JUN_methylation	4	415	methylation
REACTOME_SEPARATION_OF_SISTER_CHROMATIDS	0.0226033	0.376118	1	8	CENPT_expr	114	6	both
REACTOME_RESOLUTION_OF_SISTER_CHROMATID_COHESION	0.0226033	0.376118	1	8	CENPT_expr	114	6	both
REACTOME_MITOTIC_METAPHASE_AND_ANAPHASE	0.0226033	0.376118	1	8	CENPT_expr	114	6	both
REACTOME_DNA_DAMAGE_TELOMERE_STRESS_INDUCED_SENESCENCE	0.0226033	0.376118	1	8	TERF2_expr	114	6	both
REACTOME_DEPOSITION_OF_NEW_CENPA_CONTAINING_NUCLEOSOMES_AT_THE_CENTROMERE	0.0226033	0.376118	1	8	CENPT_expr	114	6	both
REACTOME_MITOTIC_PROMETAPHASE	0.0226033	0.376118	1	8	CENPT_expr	114	6	both
REACTOME_M_PHASE	0.0226033	0.376118	1	8	CENPT_expr	114	6	both
REACTOME_MITOTIC_SPINDLE_CHECKPOINT	0.0226033	0.376118	1	8	CENPT_expr	114	6	both
REACTOME_TRANSCRIPTIONAL_REGULATION_BY_THE_AP_2_TFAP2_FAMILY_OF_TRANSCRIPTION_FACTORS	0.00661923	0.379944	2	7	TFAP2B_methylation;TFAP2A_methylation	5	39	methylation
REACTOME_TRANSCRIPTIONAL_REGULATION_BY_TP53	0.0475214	0.380171	1	17	E2F4_expr	114	6	expression
REACTOME_G0_AND_EARLY_G1	0.0330859	0.382326	2	15	MYBL2_expr;E2F1_expr	16	41	both
REACTOME_OXIDATIVE_STRESS_INDUCED_SENESCENCE	0.0330859	0.382326	2	15	E2F2_expr;E2F1_expr	16	41	both
REACTOME_SUMOYLATION_OF_TRANSCRIPTION_COFACTORS	0.0330859	0.382326	2	15	PCGF2_methylation;PCGF2_expr	16	41	both
REACTOME_CYTOKINE_SIGNALING_IN_IMMUNE_SYSTEM	0.0311008	0.384519	1	33	SMAD3_expr	43	2	expression
REACTOME_EPIGENETIC_REGULATION_OF_GENE_EXPRESSION	0.0397517	0.384574	1	17	TTF1_expr	112	5	both
REACTOME_SUMOYLATION	0.0580155	0.384883	1	25	RXRA_expr	112	5	expression
REACTOME_NUCLEAR_RECEPTOR_TRANSCRIPTION_PATHWAY	0.0580155	0.384883	1	25	RXRA_expr	112	5	expression
REACTOME_DISEASES_OF_SIGNAL_TRANSDUCTION_BY_GROWTH_FACTOR_RECEPTORS_AND_SECOND_MESSENGERS	0.017025	0.3859	1	18	HEY1_expr	99	2	expression
REACTOME_ATF6_ATF6_ALPHA_ACTIVATES_CHAPERONES	0.00852672	0.386177	1	6	NFYA_expr	140	3	expression
REACTOME_ATF6_ATF6_ALPHA_ACTIVATES_CHAPERONE_GENES	0.00852672	0.386177	1	6	NFYA_expr	140	3	expression
REACTOME_REGULATION_OF_CHOLESTEROL_BIOSYNTHESIS_BY_SREBP_SREBF	0.00994311	0.386177	1	7	NFYA_expr	140	3	expression
REACTOME_ACTIVATION_OF_GENE_EXPRESSION_BY_SREBF_SREBP	0.00994311	0.386177	1	7	NFYA_expr	140	3	expression
REACTOME_METABOLISM_OF_STEROIDS	0.00994311	0.386177	1	7	NFYA_expr	140	3	expression
REACTOME_FOXO_MEDIATED_TRANSCRIPTION_OF_CELL_DEATH_GENES	0.00994311	0.386177	1	7	NFYA_expr	140	3	expression
REACTOME_ATF4_ACTIVATES_GENES_IN_RESPONSE_TO_ENDOPLASMIC_RETICULUM_STRESS	0.0113581	0.386177	1	8	NFYA_expr	140	3	expression
REACTOME_PERK_REGULATES_GENE_EXPRESSION	0.0113581	0.386177	1	8	NFYA_expr	140	3	expression
REACTOME_TP53_REGULATES_TRANSCRIPTION_OF_CELL_CYCLE_GENES	0.00853077	0.386728	1	9	ZNF385A_expr	159	2	expression
REACTOME_DEUBIQUITINATION	0.05567	0.388262	1	8	MBD6_expr	47	15	expression
REACTOME_FC_EPSILON_RECEPTOR_FCERI_SIGNALING	0.0205888	0.389316	2	12	FOS_expr;JUN_expr	38	40	both
REACTOME_POST_TRANSLATIONAL_PROTEIN_MODIFICATION	0.0329699	0.389905	1	35	SMAD3_expr	43	2	expression
REACTOME_DISEASES_OF_PROGRAMMED_CELL_DEATH	0.0559307	0.390081	1	3	JUN_expr	38	40	expression
REACTOME_DEFECTIVE_INTRINSIC_PATHWAY_FOR_APOPTOSIS	0.0559307	0.390081	1	3	JUN_expr	38	40	expression
REACTOME_CHROMATIN_MODIFYING_ENZYMES	0.0678407	0.39261	1	21	NCOA2_expr	30	7	expression
REACTOME_TOLL_LIKE_RECEPTOR_TLR1_TLR2_CASCADE	0.017025	0.393185	1	18	ATF2_expr	73	2	both
REACTOME_PTEN_REGULATION	0.0189076	0.393185	1	20	ATF2_expr	73	2	both
REACTOME_REGULATION_OF_PTEN_GENE_TRANSCRIPTION	0.0189076	0.393185	1	20	ATF2_expr	73	2	both
REACTOME_MYD88_INDEPENDENT_TLR4_CASCADE	0.0198483	0.393185	1	21	ATF2_expr	73	2	both
REACTOME_SIGNALING_BY_RHO_GTPASES_MIRO_GTPASES_AND_RHOBTB3	0.016083	0.393466	1	17	AR_methylation	104	2	both
REACTOME_RUNX2_REGULATES_BONE_DEVELOPMENT	0.017025	0.393466	1	18	AR_methylation	104	2	both
REACTOME_HEME_SIGNALING	0.04205	0.397564	1	18	RXRA_expr	112	5	both
REACTOME_TRANSCRIPTIONAL_REGULATION_BY_RUNX1	0.192266	0.398457	5	16	ELF2_methylation;ELF1_methylation;TCF12_methylation;GATA2_methylation;ARID2_methylation	4	415	methylation
REACTOME_POU5F1_OCT4_SOX2_NANOG_REPRESS_GENES_RELATED_TO_DIFFERENTIATION	0.196314	0.398457	3	8	TSC22D1_methylation;GATA6_methylation;POU5F1_methylation	4	415	methylation
REACTOME_MAPK_TARGETS_NUCLEAR_EVENTS_MEDIATED_BY_MAP_KINASES	0.196314	0.398457	3	8	MEF2A_methylation;ATF1_methylation;JUN_methylation	4	415	methylation
REACTOME_PROGRAMMED_CELL_DEATH	0.196314	0.398457	3	8	TFDP2_methylation;IRF2_methylation;TFDP1_methylation	4	415	methylation
REACTOME_REGULATION_OF_TP53_ACTIVITY	0.196314	0.398457	3	8	PRDM1_methylation;MBD3_methylation;PIN1_methylation	4	415	methylation
REACTOME_FOXO_MEDIATED_TRANSCRIPTION_OF_OXIDATIVE_STRESS_METABOLIC_AND_NEURONAL_GENES	0.196314	0.398457	3	8	NR3C1_methylation;FOXO3_methylation;FOXO1_methylation	4	415	methylation
REACTOME_TRANSCRIPTIONAL_REGULATION_OF_GRANULOPOIESIS	0.197146	0.398457	4	12	TFDP2_methylation;GATA2_methylation;RXRA_methylation;TFDP1_methylation	4	415	methylation
REACTOME_TOLL_LIKE_RECEPTOR_TLR1_TLR2_CASCADE	0.0077152	0.40119	2	18	ELK1_methylation;ELK1_expr	68	16	both
REACTOME_AKT_PHOSPHORYLATES_TARGETS_IN_THE_NUCLEUS	0.0738873	0.401947	1	4	NR4A1_expr	38	40	expression
REACTOME_PI3K_AKT_SIGNALING_IN_CANCER	0.0738873	0.401947	1	4	NR4A1_expr	38	40	expression
REACTOME_CONSTITUTIVE_SIGNALING_BY_AKT1_E17K_IN_CANCER	0.0738873	0.401947	1	4	NR4A1_expr	38	40	expression
REACTOME_RUNX1_REGULATES_GENES_INVOLVED_IN_MEGAKARYOCYTE_DIFFERENTIATION_AND_PLATELET_FUNCTION	0.0738873	0.401947	1	4	NR4A3_expr	38	40	expression
REACTOME_EXTRA_NUCLEAR_ESTROGEN_SIGNALING	0.0738873	0.401947	1	4	FOS_expr	38	40	expression
REACTOME_EGR2_AND_SOX10_MEDIATED_INITIATION_OF_SCHWANN_CELL_MYELINATION	0.0738873	0.401947	1	4	EGR2_expr	38	40	expression
REACTOME_ESTROGEN_DEPENDENT_NUCLEAR_EVENTS_DOWNSTREAM_OF_ESR_MEMBRANE_SIGNALING	0.0738873	0.401947	1	4	FOS_expr	38	40	expression
REACTOME_RESPONSE_OF_EIF2AK1_HRI_TO_HEME_DEFICIENCY	0.0738873	0.401947	1	4	ATF3_expr	38	40	expression
REACTOME_LEISHMANIA_INFECTION	0.0738873	0.401947	1	4	JUN_expr	38	40	expression
REACTOME_SIGNALING_BY_ALK_IN_CANCER	0.0738873	0.401947	1	4	JUNB_expr	38	40	expression
REACTOME_NUCLEAR_EVENTS_STIMULATED_BY_ALK_SIGNALING_IN_CANCER	0.0738873	0.401947	1	4	JUNB_expr	38	40	expression
REACTOME_SIGNALING_BY_NUCLEAR_RECEPTORS	0.0709702	0.402165	1	22	NCOA2_expr	30	7	expression
REACTOME_SIGNALING_BY_TGFB_FAMILY_MEMBERS	0.0282938	0.404311	1	30	TFDP1_expr	163	2	both
REACTOME_SIGNALING_BY_NOTCH	0.0292299	0.404311	1	31	TFDP1_expr	163	2	both
REACTOME_CELL_CYCLE_MITOTIC	0.0301656	0.404311	1	32	TFDP1_expr	163	2	both
REACTOME_CELLULAR_SENESCENCE	0.0311008	0.404311	1	33	TFDP1_expr	163	2	both
REACTOME_RNA_POLYMERASE_III_TRANSCRIPTION	0.044344	0.409935	1	19	SNAPC4_expr	112	5	both
REACTOME_TOLL_LIKE_RECEPTOR_9_TLR9_CASCADE	0.0217282	0.409986	1	23	ATF2_expr	73	2	both
REACTOME_TOLL_LIKE_RECEPTOR_CASCADES	0.0226675	0.409986	1	24	ATF2_expr	73	2	both
REACTOME_TRANSCRIPTIONAL_REGULATION_OF_GRANULOPOIESIS	0.0833986	0.413021	1	26	MYC_methylation	30	7	both
REACTOME_TRANSCRIPTIONAL_REGULATION_BY_TP53	0.0329699	0.415621	1	35	TFDP1_expr	163	2	both
REACTOME_CELLULAR_SENESCENCE	0.0233535	0.416741	3	33	VENTX_expr;FOS_expr;JUN_expr	38	40	both
REACTOME_MAPK_TARGETS_NUCLEAR_EVENTS_MEDIATED_BY_MAP_KINASES	0.0240428	0.416741	2	13	FOS_expr;JUN_expr	38	40	both
REACTOME_FOXO_MEDIATED_TRANSCRIPTION	0.0170048	0.417364	1	12	NFYB_expr	76	3	expression
REACTOME_UNFOLDED_PROTEIN_RESPONSE_UPR	0.0184131	0.417364	1	13	NFYB_expr	76	3	expression
REACTOME_TP53_REGULATES_TRANSCRIPTION_OF_CELL_CYCLE_GENES	0.0373527	0.419966	2	16	E2F1_expr;E2F8_expr	16	41	both
REACTOME_PRE_NOTCH_EXPRESSION_AND_PROCESSING	0.0216591	0.420805	2	7	TP53_expr;ELF3_expr	13	72	expression
REACTOME_DNA_REPAIR	0.0216591	0.420805	2	7	TP53_expr;CENPX_expr	13	72	expression
REACTOME_TRANSCRIPTIONAL_REGULATION_OF_WHITE_ADIPOCYTE_DIFFERENTIATION	0.0864833	0.423259	1	27	NCOA2_expr	30	7	both
REACTOME_SIGNALING_BY_INTERLEUKINS	0.0311008	0.425045	1	33	SMAD3_methylation	43	2	methylation
REACTOME_XENOBIOTICS	0.00568989	0.42929	1	3	ARNT_expr	102	4	expression
REACTOME_ARYL_HYDROCARBON_RECEPTOR_SIGNALLING	0.00568989	0.42929	1	3	ARNT_expr	102	4	expression
REACTOME_BIOLOGICAL_OXIDATIONS	0.00946963	0.42929	1	5	ARNT_expr	102	4	expression
REACTOME_CYTOCHROME_P450_ARRANGED_BY_SUBSTRATE_TYPE	0.00946963	0.42929	1	5	ARNT_expr	102	4	expression
REACTOME_PHASE_I_FUNCTIONALIZATION_OF_COMPOUNDS	0.00946963	0.42929	1	5	ARNT_expr	102	4	expression
REACTOME_ENDOGENOUS_STEROLS	0.00946963	0.42929	1	5	ARNT_expr	102	4	expression
REACTOME_RHO_GTPASES_ACTIVATE_FORMINS	0.028187	0.434289	1	10	CENPT_expr	114	6	both
REACTOME_TP53_REGULATES_TRANSCRIPTION_OF_GENES_INVOLVED_IN_G2_CELL_CYCLE_ARREST	0.028187	0.434289	1	10	E2F4_expr	114	6	both
REACTOME_TP53_REGULATES_TRANSCRIPTION_OF_CELL_CYCLE_GENES	0.00695651	0.437027	2	7	TP53_methylation;E2F7_methylation	8	40	methylation
REACTOME_DISEASES_OF_SIGNAL_TRANSDUCTION_BY_GROWTH_FACTOR_RECEPTORS_AND_SECOND_MESSENGERS	0.00761371	0.437027	3	22	ESR2_methylation;SMAD4_methylation;HEYL_methylation	8	40	methylation
REACTOME_DEVELOPMENTAL_BIOLOGY	0.0914939	0.437868	2	158	MYC_methylation;NCOA2_expr	30	7	both
REACTOME_CIRCADIAN_CLOCK	0.092626	0.437868	1	29	NCOA2_expr	30	7	both
REACTOME_TRANSCRIPTIONAL_REGULATION_BY_RUNX3	0.092626	0.437868	1	29	MYC_methylation	30	7	both
REACTOME_DDX58_IFIH1_MEDIATED_INDUCTION_OF_INTERFERON_ALPHA_BETA	0.00853077	0.438019	1	9	IRF3_expr	107	2	both
REACTOME_CYTOSOLIC_SENSORS_OF_PATHOGEN_ASSOCIATED_DNA	0.00947637	0.438019	1	10	IRF3_expr	107	2	both
REACTOME_SIGNALING_BY_NOTCH4	0.0263506	0.438475	2	10	HEY2_methylation;HEY2_expr	6	55	both
REACTOME_NOTCH4_INTRACELLULAR_DOMAIN_REGULATES_TRANSCRIPTION	0.0263506	0.438475	2	10	HEY2_methylation;HEY2_expr	6	55	both
REACTOME_CELLULAR_SENESCENCE	0.0373527	0.441737	2	16	E2F2_expr;E2F1_expr	16	41	expression
REACTOME_UNFOLDED_PROTEIN_RESPONSE_UPR	0.00923741	0.441856	3	10	ZBTB17_methylation;PREB_methylation;CREB3L2_methylation	12	98	methylation
REACTOME_DEVELOPMENTAL_BIOLOGY	0.058948	0.445385	1	63	TFDP1_expr	163	2	expression
REACTOME_SUMOYLATION	0.0803049	0.445774	1	25	NCOA2_expr	30	7	expression
REACTOME_UB_SPECIFIC_PROCESSING_PROTEASES	0.0295754	0.446743	1	9	MYC_methylation	30	7	methylation
REACTOME_CIRCADIAN_CLOCK	0.0273572	0.448174	1	29	ATF2_expr	73	2	both
REACTOME_ESTROGEN_DEPENDENT_GENE_EXPRESSION	0.0273572	0.448174	1	29	ATF2_expr	73	2	both
REACTOME_INTRACELLULAR_SIGNALING_BY_SECOND_MESSENGERS	0.0282938	0.448174	1	30	ATF2_expr	73	2	both
REACTOME_NGF_STIMULATED_TRANSCRIPTION	0.0292299	0.448174	1	31	ATF2_expr	73	2	both
REACTOME_INFECTIOUS_DISEASE	0.0301656	0.448174	1	32	NFE2L2_expr	73	2	both
REACTOME_SMAD2_SMAD3_SMAD4_HETEROTRIMER_REGULATES_TRANSCRIPTION	0.0328147	0.448468	1	10	MYC_methylation	30	7	methylation
REACTOME_MITOTIC_G1_PHASE_AND_G1_S_TRANSITION	0.0328147	0.448468	1	10	MYC_methylation	30	7	methylation
REACTOME_SIGNALING_BY_TGF_BETA_RECEPTOR_COMPLEX	0.0392657	0.45077	1	12	MYC_methylation	30	7	methylation
REACTOME_TRANSCRIPTIONAL_ACTIVITY_OF_SMAD2_SMAD3_SMAD4_HETEROTRIMER	0.0392657	0.45077	1	12	MYC_methylation	30	7	methylation
REACTOME_DEUBIQUITINATION	0.0392657	0.45077	1	12	MYC_methylation	30	7	methylation
REACTOME_TRANSCRIPTIONAL_REGULATION_OF_GRANULOPOIESIS	0.0392657	0.45077	1	12	MYC_methylation	30	7	methylation
REACTOME_NUCLEAR_EVENTS_KINASE_AND_TRANSCRIPTION_FACTOR_ACTIVATION	0.0320356	0.452884	1	34	ATF2_expr	73	2	both
REACTOME_TRANSCRIPTIONAL_REGULATION_BY_TP53	0.0329699	0.452884	1	35	ATF2_expr	73	2	both
REACTOME_SIGNALING_BY_NTRKS	0.0339038	0.452884	1	36	ATF2_expr	73	2	both
REACTOME_ESR_MEDIATED_SIGNALING	0.0348372	0.452884	1	37	ATF2_expr	73	2	both
REACTOME_TRANSCRIPTION_OF_E2F_TARGETS_UNDER_NEGATIVE_CONTROL_BY_P107_RBL1_AND_P130_RBL2_IN_COMPLEX_WITH_HDAC1	0.0337442	0.453843	1	12	E2F4_expr	114	6	both
REACTOME_CYCLIN_D_ASSOCIATED_EVENTS_IN_G1	0.0337442	0.453843	1	12	E2F4_expr	114	6	both
REACTOME_CELL_CYCLE_CHECKPOINTS	0.0337442	0.453843	1	12	CENPT_expr	114	6	both
REACTOME_G1_S_SPECIFIC_TRANSCRIPTION	0.0365129	0.453843	1	13	E2F4_expr	114	6	both
REACTOME_TRANSCRIPTION_OF_E2F_TARGETS_UNDER_NEGATIVE_CONTROL_BY_DREAM_COMPLEX	0.0392749	0.453843	1	14	E2F4_expr	114	6	both
REACTOME_RHO_GTPASE_EFFECTORS	0.0392749	0.453843	1	14	CENPT_expr	114	6	both
REACTOME_S_PHASE	0.0392749	0.453843	1	14	E2F4_expr	114	6	both
REACTOME_CYCLIN_A_CDK2_ASSOCIATED_EVENTS_AT_S_PHASE_ENTRY	0.0392749	0.453843	1	14	E2F4_expr	114	6	both
REACTOME_DNA_REPAIR	0.0392749	0.453843	1	14	TERF2_expr	114	6	both
REACTOME_SIGNALING_BY_NOTCH	0.0987333	0.456367	1	31	MYC_methylation	30	7	both
REACTOME_INTERLEUKIN_4_AND_INTERLEUKIN_13_SIGNALING	0.0987333	0.456367	1	31	MYC_methylation	30	7	both
REACTOME_CELL_CYCLE	0.0376348	0.460473	1	40	TFDP1_expr	163	2	both
REACTOME_SUMOYLATION	0.0101913	0.462006	3	25	TFAP2B_expr;TFAP2C_expr;TFAP2A_expr	5	39	expression
REACTOME_REGULATION_OF_LIPID_METABOLISM_BY_PPARALPHA	0.02263	0.466925	1	16	NFYB_expr	76	3	expression
REACTOME_METABOLISM_OF_LIPIDS	0.0240329	0.466925	1	17	NFYB_expr	76	3	expression
REACTOME_INHIBITION_OF_REPLICATION_INITIATION_OF_DAMAGED_DNA_BY_RB1_E2F1	0.0573016	0.467842	1	3	E2F1_expr	16	41	expression
REACTOME_E2F_MEDIATED_REGULATION_OF_DNA_REPLICATION	0.0573016	0.467842	1	3	E2F1_expr	16	41	expression
REACTOME_SUMOYLATION_OF_DNA_DAMAGE_RESPONSE_AND_REPAIR_PROTEINS	0.0573016	0.467842	1	3	PCGF2_expr	16	41	expression
REACTOME_SUMOYLATION_OF_CHROMATIN_ORGANIZATION_PROTEINS	0.0573016	0.467842	1	3	PCGF2_expr	16	41	expression
REACTOME_REGULATED_NECROSIS	0.0573016	0.467842	1	3	TP63_expr	16	41	expression
REACTOME_PYROPTOSIS	0.0573016	0.467842	1	3	TP63_expr	16	41	expression
REACTOME_TP53_REGULATES_TRANSCRIPTION_OF_GENES_INVOLVED_IN_CYTOCHROME_C_RELEASE	0.0573016	0.467842	1	3	TP63_expr	16	41	expression
REACTOME_TP53_REGULATES_TRANSCRIPTION_OF_CASPASE_ACTIVATORS_AND_CASPASES	0.0573016	0.467842	1	3	TP63_expr	16	41	expression
REACTOME_TP53_REGULATES_TRANSCRIPTION_OF_DEATH_RECEPTORS_AND_LIGANDS	0.0573016	0.467842	1	3	TP63_expr	16	41	expression
REACTOME_ACTIVATION_OF_NOXA_AND_TRANSLOCATION_TO_MITOCHONDRIA	0.0756804	0.467842	1	4	E2F1_expr	16	41	expression
REACTOME_SEPARATION_OF_SISTER_CHROMATIDS	0.0756804	0.467842	1	4	CENPA_expr	16	41	expression
REACTOME_RESOLUTION_OF_SISTER_CHROMATID_COHESION	0.0756804	0.467842	1	4	CENPA_expr	16	41	expression
REACTOME_MITOTIC_METAPHASE_AND_ANAPHASE	0.0756804	0.467842	1	4	CENPA_expr	16	41	expression
REACTOME_TP53_REGULATES_TRANSCRIPTION_OF_CELL_DEATH_GENES	0.0756804	0.467842	1	4	TP63_expr	16	41	expression
REACTOME_DEPOSITION_OF_NEW_CENPA_CONTAINING_NUCLEOSOMES_AT_THE_CENTROMERE	0.0756804	0.467842	1	4	CENPA_expr	16	41	expression
REACTOME_TP53_REGULATES_TRANSCRIPTION_OF_SEVERAL_ADDITIONAL_CELL_DEATH_GENES_WHOSE_SPECIFIC_ROLES_IN_P53_DEPENDENT_APOPTOSIS_REMAIN_UNCERTAIN	0.0756804	0.467842	1	4	TP63_expr	16	41	expression
REACTOME_REGULATION_OF_TP53_ACTIVITY_THROUGH_ASSOCIATION_WITH_CO_FACTORS	0.0756804	0.467842	1	4	TP63_expr	16	41	expression
REACTOME_MITOTIC_PROMETAPHASE	0.0756804	0.467842	1	4	CENPA_expr	16	41	expression
REACTOME_M_PHASE	0.0756804	0.467842	1	4	CENPA_expr	16	41	expression
REACTOME_MITOTIC_SPINDLE_CHECKPOINT	0.0756804	0.467842	1	4	CENPA_expr	16	41	expression
REACTOME_TRANSCRIPTIONAL_REGULATION_BY_THE_AP_2_TFAP2_FAMILY_OF_TRANSCRIPTION_FACTORS	0.0756804	0.467842	1	4	MYBL2_expr	16	41	expression
REACTOME_TCF_DEPENDENT_SIGNALING_IN_RESPONSE_TO_WNT	0.0424773	0.468884	1	13	MYC_methylation	30	7	methylation
REACTOME_INTERFERON_SIGNALING	0.253788	0.46907	3	9	PIN1_methylation;IRF2_methylation;STAT2_methylation	4	415	methylation
REACTOME_ACTIVATION_OF_BH3_ONLY_PROTEINS	0.256599	0.46907	2	5	TFDP2_methylation;TFDP1_methylation	4	415	methylation
REACTOME_SIGNALING_BY_NODAL	0.256599	0.46907	2	5	FOXO3_methylation;DRAP1_methylation	4	415	methylation
REACTOME_ACTIVATION_OF_PUMA_AND_TRANSLOCATION_TO_MITOCHONDRIA	0.256599	0.46907	2	5	TFDP2_methylation;TFDP1_methylation	4	415	methylation
REACTOME_AKT_PHOSPHORYLATES_TARGETS_IN_THE_NUCLEUS	0.256599	0.46907	2	5	FOXO3_methylation;FOXO1_methylation	4	415	methylation
REACTOME_PRC2_METHYLATES_HISTONES_AND_DNA	0.256599	0.46907	2	5	AEBP2_methylation;MTF2_methylation	4	415	methylation
REACTOME_HATS_ACETYLATE_HISTONES	0.256599	0.46907	2	5	NCOA1_methylation;DR1_methylation	4	415	methylation
REACTOME_BETA_CATENIN_INDEPENDENT_WNT_SIGNALING	0.256599	0.46907	2	5	NFATC1_methylation;TCF7L2_methylation	4	415	methylation
REACTOME_CA2_PATHWAY	0.256599	0.46907	2	5	NFATC1_methylation;TCF7L2_methylation	4	415	methylation
REACTOME_SIGNALING_BY_RETINOIC_ACID	0.256599	0.46907	2	5	RARB_methylation;RXRA_methylation	4	415	methylation
REACTOME_CONSTITUTIVE_SIGNALING_BY_AKT1_E17K_IN_CANCER	0.256599	0.46907	2	5	FOXO3_methylation;FOXO1_methylation	4	415	methylation
REACTOME_TP53_REGULATES_TRANSCRIPTION_OF_GENES_INVOLVED_IN_G2_CELL_CYCLE_ARREST	0.256599	0.46907	2	5	TFDP2_methylation;TFDP1_methylation	4	415	methylation
REACTOME_INTERLEUKIN_20_FAMILY_SIGNALING	0.256599	0.46907	2	5	STAT4_methylation;STAT2_methylation	4	415	methylation
REACTOME_REGULATION_OF_RUNX2_EXPRESSION_AND_ACTIVITY	0.256599	0.46907	2	5	NR3C1_methylation;ESRRA_methylation	4	415	methylation
REACTOME_EGR2_AND_SOX10_MEDIATED_INITIATION_OF_SCHWANN_CELL_MYELINATION	0.256599	0.46907	2	5	POU3F2_methylation;TEAD1_methylation	4	415	methylation
REACTOME_TRANSCRIPTIONAL_REGULATION_BY_VENTX	0.0915108	0.46964	1	5	VENTX_expr	38	40	expression
REACTOME_RESPONSE_OF_EIF2AK4_GCN2_TO_AMINO_ACID_DEFICIENCY	0.0915108	0.46964	1	5	ATF3_expr	38	40	expression
REACTOME_CELLULAR_RESPONSE_TO_STARVATION	0.0915108	0.46964	1	5	ATF3_expr	38	40	expression
REACTOME_SUMOYLATION	0.0466772	0.47023	1	25	MBD1_expr	155	4	expression
REACTOME_G0_AND_EARLY_G1	0.0420303	0.472557	1	15	E2F4_expr	114	6	both
REACTOME_INNATE_IMMUNE_SYSTEM	0.0376348	0.474427	1	40	ATF2_expr	73	2	both
REACTOME_FOXO_MEDIATED_TRANSCRIPTION	0.0217282	0.475733	1	23	FOXO4_methylation	104	2	both
REACTOME_CELLULAR_SENESCENCE	0.104805	0.47911	1	33	TERF1_expr	30	7	both
REACTOME_TRANSCRIPTIONAL_REGULATION_OF_GRANULOPOIESIS	0.0719079	0.482479	1	26	STAT3_expr	146	6	both
REACTOME_MYD88_INDEPENDENT_TLR4_CASCADE	0.0104497	0.483008	2	21	ELK1_methylation;ELK1_expr	68	16	both
REACTOME_RNA_POLYMERASE_II_TRANSCRIPTION	0.0961905	0.484515	10	339	SPI1_expr;NR4A3_expr;NR4A1_expr;ZNF331_expr;VENTX_expr;NR4A2_expr;NR2F6_expr;FOS_expr;JUNB_expr;JUN_expr	38	40	expression
REACTOME_CELLULAR_RESPONSES_TO_STIMULI	0.0422884	0.485471	1	45	AR_methylation	104	2	methylation
REACTOME_SIGNALING_BY_WNT	0.0456797	0.485559	1	14	MYC_methylation	30	7	methylation
REACTOME_INHIBITION_OF_REPLICATION_INITIATION_OF_DAMAGED_DNA_BY_RB1_E2F1	0.00946963	0.488921	1	5	TFDP2_expr	125	4	both
REACTOME_E2F_MEDIATED_REGULATION_OF_DNA_REPLICATION	0.00946963	0.488921	1	5	TFDP2_expr	125	4	both
REACTOME_BASE_EXCISION_REPAIR	0.00946963	0.488921	1	5	MBD4_expr	125	4	both
REACTOME_BASE_EXCISION_REPAIR_AP_SITE_FORMATION	0.00946963	0.488921	1	5	MBD4_expr	125	4	both
REACTOME_ACTIVATION_OF_NOXA_AND_TRANSLOCATION_TO_MITOCHONDRIA	0.0132386	0.488921	1	7	TFDP2_expr	125	4	both
REACTOME_ABERRANT_REGULATION_OF_MITOTIC_G1_S_TRANSITION_IN_CANCER_DUE_TO_RB1_DEFECTS	0.015119	0.488921	1	8	TFDP2_expr	125	4	both
REACTOME_DISEASES_OF_MITOTIC_CELL_CYCLE	0.015119	0.488921	1	8	TFDP2_expr	125	4	both
REACTOME_TP53_REGULATES_TRANSCRIPTION_OF_GENES_INVOLVED_IN_G2_CELL_CYCLE_ARREST	0.0188718	0.488921	1	10	TFDP2_expr	125	4	both
REACTOME_ACTIVATION_OF_BH3_ONLY_PROTEINS	0.0207442	0.488921	1	11	TFDP2_expr	125	4	both
REACTOME_ACTIVATION_OF_PUMA_AND_TRANSLOCATION_TO_MITOCHONDRIA	0.0207442	0.488921	1	11	TFDP2_expr	125	4	both
REACTOME_TRANSCRIPTION_OF_E2F_TARGETS_UNDER_NEGATIVE_CONTROL_BY_P107_RBL1_AND_P130_RBL2_IN_COMPLEX_WITH_HDAC1	0.0226139	0.488921	1	12	TFDP2_expr	125	4	both
REACTOME_CYCLIN_D_ASSOCIATED_EVENTS_IN_G1	0.0226139	0.488921	1	12	TFDP2_expr	125	4	both
REACTOME_INTRINSIC_PATHWAY_FOR_APOPTOSIS	0.024481	0.488921	1	13	TFDP2_expr	125	4	both
REACTOME_G1_S_SPECIFIC_TRANSCRIPTION	0.024481	0.488921	1	13	TFDP2_expr	125	4	both
REACTOME_TRANSCRIPTION_OF_E2F_TARGETS_UNDER_NEGATIVE_CONTROL_BY_DREAM_COMPLEX	0.0263453	0.488921	1	14	TFDP2_expr	125	4	both
REACTOME_PRE_NOTCH_EXPRESSION_AND_PROCESSING	0.0263453	0.488921	1	14	TFDP2_expr	125	4	both
REACTOME_ONCOGENE_INDUCED_SENESCENCE	0.0263453	0.488921	1	14	TFDP2_expr	125	4	both
REACTOME_S_PHASE	0.0263453	0.488921	1	14	TFDP2_expr	125	4	both
REACTOME_CYCLIN_A_CDK2_ASSOCIATED_EVENTS_AT_S_PHASE_ENTRY	0.0263453	0.488921	1	14	TFDP2_expr	125	4	both
REACTOME_DNA_REPAIR	0.0263453	0.488921	1	14	MBD4_expr	125	4	both
REACTOME_TRANSCRIPTIONAL_REGULATION_BY_E2F6	0.0263453	0.488921	1	14	TFDP2_expr	125	4	both
REACTOME_APOPTOSIS	0.028207	0.488921	1	15	TFDP2_expr	125	4	both
REACTOME_G0_AND_EARLY_G1	0.028207	0.488921	1	15	TFDP2_expr	125	4	both
REACTOME_OXIDATIVE_STRESS_INDUCED_SENESCENCE	0.028207	0.488921	1	15	TFDP2_expr	125	4	both
REACTOME_TRANSCRIPTIONAL_REGULATION_BY_RUNX3	0.0184131	0.490097	1	13	RBPJ_expr	77	3	expression
REACTOME_SIGNALING_BY_NOTCH	0.0198201	0.490097	1	14	RBPJ_expr	77	3	expression
REACTOME_TP53_REGULATES_TRANSCRIPTION_OF_CELL_CYCLE_GENES	0.0447791	0.490214	1	16	E2F4_expr	114	6	both
REACTOME_SUMOYLATION_OF_INTRACELLULAR_RECEPTORS	0.0236064	0.491012	1	25	AR_methylation	104	2	both
REACTOME_DEVELOPMENTAL_BIOLOGY	0.0871259	0.493713	1	63	NFKB1_expr	113	3	expression
REACTOME_TP53_REGULATES_TRANSCRIPTION_OF_CELL_CYCLE_GENES	0.030066	0.500298	1	16	TFDP2_expr	125	4	both
REACTOME_FOXO_MEDIATED_TRANSCRIPTION	0.0170048	0.500837	1	12	NFYA_expr	140	3	expression
REACTOME_UNFOLDED_PROTEIN_RESPONSE_UPR	0.0184131	0.500837	1	13	NFYA_expr	140	3	expression
REACTOME_CYTOKINE_SIGNALING_IN_IMMUNE_SYSTEM	0.0385664	0.503117	1	41	SMAD3_methylation	43	2	methylation
REACTOME_UCH_PROTEINASES	0.0351417	0.504102	1	5	MBD6_expr	47	15	both
REACTOME_ERK_MAPK_TARGETS	0.00592078	0.505368	2	5	MEF2C_methylation;MEF2A_expr	10	53	both
REACTOME_DEGRADATION_OF_BETA_CATENIN_BY_THE_DESTRUCTION_COMPLEX	0.00873839	0.505368	2	6	TCF7L1_methylation;TCF7L1_expr	10	53	both
REACTOME_REPRESSION_OF_WNT_TARGET_GENES	0.00873839	0.505368	2	6	TCF7L1_methylation;TCF7L1_expr	10	53	both
REACTOME_BINDING_OF_TCF_LEF_CTNNB1_TO_TARGET_GENE_PROMOTERS	0.0120374	0.505368	2	7	TCF7L1_methylation;TCF7L1_expr	10	53	both
REACTOME_RUNX3_REGULATES_WNT_SIGNALING	0.0120374	0.505368	2	7	TCF7L1_methylation;TCF7L1_expr	10	53	both
REACTOME_SIGNALING_BY_INTERLEUKINS	0.0129376	0.505368	5	57	MEF2C_methylation;NANOG_methylation;BCL6_methylation;MEF2A_expr;BCL6_expr	10	53	both
REACTOME_FORMATION_OF_THE_BETA_CATENIN_TCF_TRANSACTIVATING_COMPLEX	0.0157928	0.505368	2	8	TCF7L1_methylation;TCF7L1_expr	10	53	both
REACTOME_BETA_CATENIN_INDEPENDENT_WNT_SIGNALING	0.0157928	0.505368	2	8	TCF7L1_methylation;TCF7L1_expr	10	53	both
REACTOME_CA2_PATHWAY	0.0157928	0.505368	2	8	TCF7L1_methylation;TCF7L1_expr	10	53	both
REACTOME_TP53_REGULATES_TRANSCRIPTION_OF_SEVERAL_ADDITIONAL_CELL_DEATH_GENES_WHOSE_SPECIFIC_ROLES_IN_P53_DEPENDENT_APOPTOSIS_REMAIN_UNCERTAIN	0.0157928	0.505368	2	8	BCL6_methylation;BCL6_expr	10	53	both
REACTOME_OXIDATIVE_STRESS_INDUCED_SENESCENCE	0.0316012	0.505619	2	15	FOS_expr;JUN_expr	38	40	both
REACTOME_INTERLEUKIN_17_SIGNALING	0.0316012	0.505619	2	15	FOS_expr;JUN_expr	38	40	both
REACTOME_SIGNALING_BY_NOTCH1_PEST_DOMAIN_MUTANTS_IN_CANCER	0.0316733	0.506773	2	11	HEY2_methylation;HEY2_expr	6	55	both
REACTOME_SIGNALING_BY_RHO_GTPASES_MIRO_GTPASES_AND_RHOBTB3	0.0475214	0.506895	1	17	CENPT_expr	114	6	both
REACTOME_CELL_CYCLE_MITOTIC	0.052057	0.507884	1	16	MYC_methylation	30	7	methylation
REACTOME_TRANSCRIPTIONAL_REGULATION_BY_RUNX3	0.052057	0.507884	1	16	MYC_methylation	30	7	methylation
REACTOME_SIGNALING_BY_NOTCH	0.055232	0.507884	1	17	MYC_methylation	30	7	methylation
REACTOME_SIGNALING_BY_TGFB_FAMILY_MEMBERS	0.055232	0.507884	1	17	MYC_methylation	30	7	methylation
REACTOME_INTERLEUKIN_4_AND_INTERLEUKIN_13_SIGNALING	0.0583978	0.507884	1	18	MYC_methylation	30	7	methylation
REACTOME_ESTROGEN_DEPENDENT_GENE_EXPRESSION	0.0583978	0.507884	1	18	MYC_methylation	30	7	methylation
REACTOME_SIGNALING_BY_INTERLEUKINS	0.0272205	0.508574	2	24	STAT1_expr;STAT2_expr	41	23	expression
REACTOME_SUMOYLATION_OF_DNA_DAMAGE_RESPONSE_AND_REPAIR_PROTEINS	0.0324222	0.508574	1	3	SP100_expr	41	23	expression
REACTOME_REGULATED_NECROSIS	0.0324222	0.508574	1	3	IRF1_expr	41	23	expression
REACTOME_PYROPTOSIS	0.0324222	0.508574	1	3	IRF1_expr	41	23	expression
REACTOME_SIGNALING_BY_PDGFR_IN_DISEASE	0.0324222	0.508574	1	3	STAT1_expr	41	23	expression
REACTOME_SIGNALING_BY_FGFR_IN_DISEASE	0.0430044	0.508574	1	4	STAT1_expr	41	23	expression
REACTOME_SIGNALING_BY_SCF_KIT	0.0430044	0.508574	1	4	STAT1_expr	41	23	expression
REACTOME_SIGNALING_BY_CYTOSOLIC_FGFR1_FUSION_MUTANTS	0.0430044	0.508574	1	4	STAT1_expr	41	23	expression
REACTOME_FGFR1_MUTANT_RECEPTOR_ACTIVATION	0.0430044	0.508574	1	4	STAT1_expr	41	23	expression
REACTOME_DEX_H_BOX_HELICASES_ACTIVATE_TYPE_I_IFN_AND_INFLAMMATORY_CYTOKINES_PRODUCTION	0.0430044	0.508574	1	4	IRF7_expr	41	23	expression
REACTOME_INTERLEUKIN_2_FAMILY_SIGNALING	0.0430044	0.508574	1	4	STAT1_expr	41	23	expression
REACTOME_SIGNALING_BY_FGFR1_IN_DISEASE	0.0430044	0.508574	1	4	STAT1_expr	41	23	expression
REACTOME_INTERLEUKIN_9_SIGNALING	0.0430044	0.508574	1	4	STAT1_expr	41	23	expression
REACTOME_INTERLEUKIN_21_SIGNALING	0.0430044	0.508574	1	4	STAT1_expr	41	23	expression
REACTOME_SIGNALING_BY_KIT_IN_DISEASE	0.0430044	0.508574	1	4	STAT1_expr	41	23	expression
REACTOME_SIGNALING_BY_CSF3_G_CSF	0.0430044	0.508574	1	4	STAT1_expr	41	23	expression
REACTOME_INACTIVATION_OF_CSF3_G_CSF_SIGNALING	0.0430044	0.508574	1	4	STAT1_expr	41	23	expression
REACTOME_GROWTH_HORMONE_RECEPTOR_SIGNALING	0.0430044	0.508574	1	4	STAT1_expr	41	23	expression
REACTOME_TRANSCRIPTIONAL_REGULATION_OF_PLURIPOTENT_STEM_CELLS	0.0772558	0.510134	1	28	STAT3_expr	146	6	both
REACTOME_PROGRAMMED_CELL_DEATH	0.0319223	0.510757	1	17	TFDP2_expr	125	4	both
REACTOME_SIGNALING_BY_NOTCH1	0.0373802	0.511584	2	12	HEY2_methylation;HEY2_expr	6	55	both
REACTOME_NOTCH1_INTRACELLULAR_DOMAIN_REGULATES_TRANSCRIPTION	0.0373802	0.511584	2	12	HEY2_methylation;HEY2_expr	6	55	both
REACTOME_RUNX2_REGULATES_OSTEOBLAST_DIFFERENTIATION	0.0373802	0.511584	2	12	HEY2_methylation;HEY2_expr	6	55	both
REACTOME_NOTCH3_INTRACELLULAR_DOMAIN_REGULATES_TRANSCRIPTION	0.0373802	0.511584	2	12	HEY2_methylation;HEY2_expr	6	55	both
REACTOME_CIRCADIAN_CLOCK	0.0381228	0.511584	3	29	NPAS2_methylation;KLF15_expr;NPAS2_expr	6	55	both
REACTOME_DEUBIQUITINATION	0.0282463	0.5122	2	8	TP53_expr;FOXK2_expr	13	72	expression
REACTOME_TOLL_LIKE_RECEPTOR_9_TLR9_CASCADE	0.0124784	0.512538	2	23	ELK1_methylation;ELK1_expr	68	16	both
REACTOME_TOLL_LIKE_RECEPTOR_CASCADES	0.0135527	0.512538	2	24	ELK1_methylation;ELK1_expr	68	16	both
REACTOME_INNATE_IMMUNE_SYSTEM	0.017025	0.514533	1	18	IRF3_expr	107	2	expression
REACTOME_REGULATION_OF_LIPID_METABOLISM_BY_PPARALPHA	0.113848	0.51479	1	36	NCOA2_expr	30	7	both
REACTOME_REGULATION_OF_LOCALIZATION_OF_FOXO_TRANSCRIPTION_FACTORS	0.00710898	0.515148	1	3	FOXO4_expr	78	5	expression
REACTOME_AKT_PHOSPHORYLATES_TARGETS_IN_THE_NUCLEUS	0.00946963	0.515148	1	4	FOXO4_expr	78	5	expression
REACTOME_PI3K_AKT_SIGNALING_IN_CANCER	0.00946963	0.515148	1	4	FOXO4_expr	78	5	expression
REACTOME_CONSTITUTIVE_SIGNALING_BY_AKT1_E17K_IN_CANCER	0.00946963	0.515148	1	4	FOXO4_expr	78	5	expression
REACTOME_FOXO_MEDIATED_TRANSCRIPTION_OF_CELL_CYCLE_GENES	0.00946963	0.515148	1	4	FOXO4_expr	78	5	expression
REACTOME_RUNX3_REGULATES_YAP1_MEDIATED_TRANSCRIPTION	0.00284765	0.516251	1	3	TEAD4_expr	120	2	expression
REACTOME_YAP1_AND_WWTR1_TAZ_STIMULATED_GENE_EXPRESSION	0.00379596	0.516251	1	4	TEAD4_expr	120	2	expression
REACTOME_POST_TRANSLATIONAL_PROTEIN_MODIFICATION	0.0804534	0.521031	1	35	RXRA_expr	112	5	expression
REACTOME_SUMOYLATION_OF_TRANSCRIPTION_COFACTORS	0.00251043	0.52217	2	15	ZNF350_methylation;ZNF350_expr	80	11	both
REACTOME_RUNX1_REGULATES_GENES_INVOLVED_IN_MEGAKARYOCYTE_DIFFERENTIATION_AND_PLATELET_FUNCTION	0.00753602	0.522497	2	9	KMT2A_methylation;ZFPM1_methylation	15	32	both
REACTOME_RUNX3_REGULATES_CDKN1A_TRANSCRIPTION	0.00753602	0.522497	2	9	ZFHX3_methylation;ZFHX3_expr	15	32	both
REACTOME_TRANSCRIPTIONAL_REGULATION_BY_RUNX2	0.0264202	0.523371	1	28	AR_methylation	104	2	both
REACTOME_SUMOYLATION_OF_INTRACELLULAR_RECEPTORS	0.0580155	0.524662	1	25	RXRA_expr	112	5	both
REACTOME_SIGNALING_BY_NOTCH1	0.0937095	0.53102	1	5	HEYL_expr	16	41	expression
REACTOME_NOTCH1_INTRACELLULAR_DOMAIN_REGULATES_TRANSCRIPTION	0.0937095	0.53102	1	5	HEYL_expr	16	41	expression
REACTOME_SIGNALING_BY_NOTCH1_PEST_DOMAIN_MUTANTS_IN_CANCER	0.0937095	0.53102	1	5	HEYL_expr	16	41	expression
REACTOME_RHO_GTPASES_ACTIVATE_FORMINS	0.0937095	0.53102	1	5	CENPA_expr	16	41	expression
REACTOME_TRANSCRIPTIONAL_REGULATION_OF_GRANULOPOIESIS	0.0602788	0.533532	1	26	RXRA_expr	112	5	both
REACTOME_INTRACELLULAR_SIGNALING_BY_SECOND_MESSENGERS	0.0282938	0.53501	1	30	FOXO4_methylation	104	2	both
REACTOME_UB_SPECIFIC_PROCESSING_PROTEASES	0.0118258	0.536103	1	5	FOXO4_expr	78	5	expression
REACTOME_NERVOUS_SYSTEM_DEVELOPMENT	0.108807	0.538101	1	6	EGR2_expr	38	40	expression
REACTOME_DDX58_IFIH1_MEDIATED_INDUCTION_OF_INTERFERON_ALPHA_BETA	0.0534758	0.538719	1	5	IRF7_expr	41	23	expression
REACTOME_DOWNSTREAM_SIGNAL_TRANSDUCTION	0.0534758	0.538719	1	5	STAT1_expr	41	23	expression
REACTOME_SIGNALING_BY_PDGF	0.0534758	0.538719	1	5	STAT1_expr	41	23	expression
REACTOME_REGULATION_OF_RUNX2_EXPRESSION_AND_ACTIVITY	0.0534758	0.538719	1	5	STAT1_expr	41	23	expression
REACTOME_CHROMATIN_MODIFYING_ENZYMES	0.0441467	0.540148	1	47	ATF2_expr	73	2	both
REACTOME_INTRACELLULAR_SIGNALING_BY_SECOND_MESSENGERS	0.0415931	0.54071	3	30	PPARG_methylation;MECOM_expr;PPARG_expr	6	55	both
REACTOME_RNA_POLYMERASE_II_TRANSCRIPTION	0.0258468	0.540794	2	339	ZNF697_expr;HEY1_expr	99	2	expression
REACTOME_TRANSCRIPTIONAL_REGULATION_OF_WHITE_ADIPOCYTE_DIFFERENTIATION	0.0625377	0.541994	1	27	RXRA_expr	112	5	both
REACTOME_REGULATION_OF_GENE_EXPRESSION_IN_LATE_STAGE_BRANCHING_MORPHOGENESIS_PANCREATIC_BUD_PRECURSOR_CELLS	0.00379596	0.544721	1	4	HNF1B_methylation	35	2	methylation
REACTOME_REGULATION_OF_GENE_EXPRESSION_IN_EARLY_PANCREATIC_PRECURSOR_CELLS	0.00379596	0.544721	1	4	HNF1B_methylation	35	2	methylation
REACTOME_FORMATION_OF_SENESCENCE_ASSOCIATED_HETEROCHROMATIN_FOCI_SAHF	0.00284765	0.544721	1	3	HMGA1_methylation	152	2	methylation
REACTOME_DNA_DAMAGE_TELOMERE_STRESS_INDUCED_SENESCENCE	0.00379596	0.544721	1	4	HMGA1_methylation	152	2	methylation
REACTOME_REGULATION_OF_LIPID_METABOLISM_BY_PPARALPHA	0.02263	0.544746	1	16	NFYA_expr	140	3	expression
REACTOME_METABOLISM_OF_LIPIDS	0.0240329	0.544746	1	17	NFYA_expr	140	3	expression
REACTOME_CELL_CYCLE	0.0647021	0.546162	1	20	MYC_methylation	30	7	methylation
REACTOME_SMAD2_SMAD3_SMAD4_HETEROTRIMER_REGULATES_TRANSCRIPTION	0.035627	0.548919	1	19	TFDP2_expr	125	4	both
REACTOME_METABOLISM_OF_LIPIDS	0.122812	0.549351	1	39	NCOA2_expr	30	7	both
REACTOME_INTERFERON_GAMMA_SIGNALING	0.0356876	0.549854	2	16	IRF5_expr;IRF8_expr	38	40	both
REACTOME_SMAD2_SMAD3_SMAD4_HETEROTRIMER_REGULATES_TRANSCRIPTION	0.0529862	0.551057	1	19	E2F4_expr	114	6	both
REACTOME_DEPOSITION_OF_NEW_CENPA_CONTAINING_NUCLEOSOMES_AT_THE_CENTROMERE	0.00189741	0.553118	3	8	CENPT_methylation;CENPX_methylation;CENPX_expr	13	72	both
REACTOME_DOWNREGULATION_OF_SMAD2_3_SMAD4_TRANSCRIPTIONAL_ACTIVITY	0.00386967	0.553118	3	10	SKI_methylation;TGIF2_expr;TGIF1_expr	13	72	both
REACTOME_CHROMOSOME_MAINTENANCE	0.00519109	0.553118	3	11	CENPT_methylation;CENPX_methylation;CENPX_expr	13	72	both
REACTOME_FANCONI_ANEMIA_PATHWAY	0.00661567	0.553118	2	4	CENPX_methylation;CENPX_expr	13	72	both
REACTOME_HEMOSTASIS	0.00922041	0.553118	4	25	GATA5_methylation;GATA5_expr;TP53_expr;MAFG_expr	13	72	both
REACTOME_FACTORS_INVOLVED_IN_MEGAKARYOCYTE_DEVELOPMENT_AND_PLATELET_PRODUCTION	0.00922041	0.553118	4	25	GATA5_methylation;GATA5_expr;TP53_expr;MAFG_expr	13	72	both
REACTOME_PRE_NOTCH_EXPRESSION_AND_PROCESSING	0.0106369	0.553118	3	14	ELF3_methylation;TP53_expr;ELF3_expr	13	72	both
REACTOME_DNA_REPAIR	0.0106369	0.553118	3	14	CENPX_methylation;TP53_expr;CENPX_expr	13	72	both
REACTOME_INTERLEUKIN_4_AND_INTERLEUKIN_13_SIGNALING	0.0852296	0.553992	1	31	STAT3_expr	146	6	both
REACTOME_INTERLEUKIN_6_SIGNALING	0.0573016	0.55436	1	3	STAT3_methylation	16	41	both
REACTOME_INTERLEUKIN_6_FAMILY_SIGNALING	0.0573016	0.55436	1	3	STAT3_methylation	16	41	both
REACTOME_TFAP2A_ACTS_AS_A_TRANSCRIPTIONAL_REPRESSOR_DURING_RETINOIC_ACID_INDUCED_CELL_DIFFERENTIATION	0.0573016	0.55436	1	3	MYBL2_expr	16	41	both
REACTOME_INTERLEUKIN_23_SIGNALING	0.0573016	0.55436	1	3	STAT3_methylation	16	41	both
REACTOME_INTERLEUKIN_27_SIGNALING	0.0573016	0.55436	1	3	STAT3_methylation	16	41	both
REACTOME_SIGNALING_BY_PDGFRA_TRANSMEMBRANE_JUXTAMEMBRANE_AND_KINASE_DOMAIN_MUTANTS	0.0573016	0.55436	1	3	STAT3_methylation	16	41	both
REACTOME_CELLULAR_RESPONSES_TO_STIMULI	0.0774708	0.554528	1	42	TFDP2_expr	125	4	expression
REACTOME_DISEASES_OF_SIGNAL_TRANSDUCTION_BY_GROWTH_FACTOR_RECEPTORS_AND_SECOND_MESSENGERS	0.125782	0.556653	1	40	MYC_methylation	30	7	both
REACTOME_MITOTIC_G1_PHASE_AND_G1_S_TRANSITION	0.0374753	0.556776	1	20	TFDP2_expr	125	4	both
REACTOME_UB_SPECIFIC_PROCESSING_PROTEASES	0.0116418	0.556868	2	9	TP53_methylation;SMAD4_methylation	8	40	methylation
REACTOME_CYTOSOLIC_SENSORS_OF_PATHOGEN_ASSOCIATED_DNA	0.0638376	0.560123	1	6	IRF7_expr	41	23	expression
REACTOME_NOTCH3_INTRACELLULAR_DOMAIN_REGULATES_TRANSCRIPTION	0.0638376	0.560123	1	6	STAT1_expr	41	23	expression
REACTOME_POTENTIAL_THERAPEUTICS_FOR_SARS	0.0638376	0.560123	1	6	STAT2_expr	41	23	expression
REACTOME_SARS_COV_INFECTIONS	0.0638376	0.560123	1	6	STAT2_expr	41	23	expression
REACTOME_DEVELOPMENTAL_BIOLOGY	0.115353	0.560289	3	63	SPI1_expr;EGR2_expr;JUN_expr	38	40	expression
REACTOME_TGF_BETA_RECEPTOR_SIGNALING_ACTIVATES_SMADS	0.00758111	0.560764	1	4	SMAD4_expr	155	4	both
REACTOME_LOSS_OF_FUNCTION_OF_SMAD2_3_IN_CANCER	0.00758111	0.560764	1	4	SMAD4_expr	155	4	both
REACTOME_SIGNALING_BY_TGF_BETA_RECEPTOR_COMPLEX_IN_CANCER	0.00758111	0.560764	1	4	SMAD4_expr	155	4	both
REACTOME_POST_TRANSLATIONAL_PROTEIN_MODIFICATION	0.00874546	0.560764	2	83	MBD1_expr;SMAD4_expr	155	4	both
REACTOME_IRE1ALPHA_ACTIVATES_CHAPERONES	0.00946963	0.560764	1	5	CXXC1_expr	155	4	both
REACTOME_SIGNALING_BY_ACTIVIN	0.0132386	0.560764	1	7	SMAD4_expr	155	4	both
REACTOME_NEGATIVE_EPIGENETIC_REGULATION_OF_RRNA_EXPRESSION	0.0132386	0.560764	1	7	MBD2_expr	155	4	both
REACTOME_RUNX3_REGULATES_BCL2L11_BIM_TRANSCRIPTION	0.0132386	0.560764	1	7	SMAD4_expr	155	4	both
REACTOME_SIGNALING_BY_BMP	0.015119	0.560764	1	8	SMAD4_expr	155	4	both
REACTOME_RNA_POLYMERASE_I_TRANSCRIPTION	0.015119	0.560764	1	8	MBD2_expr	155	4	both
REACTOME_SIGNALING_BY_NODAL	0.0169968	0.560764	1	9	SMAD4_expr	155	4	both
REACTOME_RUNX3_REGULATES_CDKN1A_TRANSCRIPTION	0.0169968	0.560764	1	9	SMAD4_expr	155	4	both
REACTOME_DOWNREGULATION_OF_SMAD2_3_SMAD4_TRANSCRIPTIONAL_ACTIVITY	0.0188718	0.560764	1	10	SMAD4_expr	155	4	both
REACTOME_FOXO_MEDIATED_TRANSCRIPTION_OF_CELL_CYCLE_GENES	0.0188718	0.560764	1	10	SMAD4_expr	155	4	both
REACTOME_SMAD2_SMAD3_SMAD4_HETEROTRIMER_REGULATES_TRANSCRIPTION	0.0355234	0.561207	2	9	TGIF2_expr;TGIF1_expr	13	72	expression
REACTOME_SIGNALING_BY_TGF_BETA_RECEPTOR_COMPLEX	0.0434369	0.561207	2	10	TGIF2_expr;TGIF1_expr	13	72	expression
REACTOME_TRANSCRIPTIONAL_ACTIVITY_OF_SMAD2_SMAD3_SMAD4_HETEROTRIMER	0.0434369	0.561207	2	10	TGIF2_expr;TGIF1_expr	13	72	expression
REACTOME_TRANSCRIPTIONAL_REGULATION_BY_RUNX3	0.0705011	0.561207	2	13	HES1_expr;TP53_expr	13	72	expression
REACTOME_SIGNALING_BY_ACTIVIN	0.0991431	0.561207	1	3	DRAP1_expr	13	72	expression
REACTOME_NUCLEOTIDE_BINDING_DOMAIN_LEUCINE_RICH_REPEAT_CONTAINING_RECEPTOR_NLR_SIGNALING_PATHWAYS	0.0991431	0.561207	1	3	RELA_expr	13	72	expression
REACTOME_RIP_MEDIATED_NFKB_ACTIVATION_VIA_ZBP1	0.0991431	0.561207	1	3	RELA_expr	13	72	expression
REACTOME_P75_NTR_RECEPTOR_MEDIATED_SIGNALLING	0.0991431	0.561207	1	3	RELA_expr	13	72	expression
REACTOME_BETA_CATENIN_INDEPENDENT_WNT_SIGNALING	0.0991431	0.561207	1	3	NFATC1_expr	13	72	expression
REACTOME_CA2_PATHWAY	0.0991431	0.561207	1	3	NFATC1_expr	13	72	expression
REACTOME_TAK1_ACTIVATES_NFKB_BY_PHOSPHORYLATION_AND_ACTIVATION_OF_IKKS_COMPLEX	0.0991431	0.561207	1	3	RELA_expr	13	72	expression
REACTOME_INTERLEUKIN_1_PROCESSING	0.0991431	0.561207	1	3	RELA_expr	13	72	expression
REACTOME_SUMOYLATION_OF_IMMUNE_RESPONSE_PROTEINS	0.0991431	0.561207	1	3	RELA_expr	13	72	expression
REACTOME_REGULATED_NECROSIS	0.0991431	0.561207	1	3	TP53_expr	13	72	expression
REACTOME_DISEASES_OF_IMMUNE_SYSTEM	0.0991431	0.561207	1	3	RELA_expr	13	72	expression
REACTOME_IKBA_VARIANT_LEADS_TO_EDA_ID	0.0991431	0.561207	1	3	RELA_expr	13	72	expression
REACTOME_DECTIN_1_MEDIATED_NONCANONICAL_NF_KB_SIGNALING	0.0991431	0.561207	1	3	RELA_expr	13	72	expression
REACTOME_PYROPTOSIS	0.0991431	0.561207	1	3	TP53_expr	13	72	expression
REACTOME_CD209_DC_SIGN_SIGNALING	0.0991431	0.561207	1	3	RELA_expr	13	72	expression
REACTOME_UCH_PROTEINASES	0.0991431	0.561207	1	3	FOXK2_expr	13	72	expression
REACTOME_INFLAMMASOMES	0.0991431	0.561207	1	3	RELA_expr	13	72	expression
REACTOME_TP53_REGULATES_TRANSCRIPTION_OF_GENES_INVOLVED_IN_CYTOCHROME_C_RELEASE	0.0991431	0.561207	1	3	TP53_expr	13	72	expression
REACTOME_TP53_REGULATES_TRANSCRIPTION_OF_CASPASE_ACTIVATORS_AND_CASPASES	0.0991431	0.561207	1	3	TP53_expr	13	72	expression
REACTOME_TP53_REGULATES_TRANSCRIPTION_OF_DEATH_RECEPTORS_AND_LIGANDS	0.0991431	0.561207	1	3	TP53_expr	13	72	expression
REACTOME_THE_NLRP3_INFLAMMASOME	0.0991431	0.561207	1	3	RELA_expr	13	72	expression
REACTOME_INTERLEUKIN_1_SIGNALING	0.0991431	0.561207	1	3	RELA_expr	13	72	expression
REACTOME_TRAF6_MEDIATED_NF_KB_ACTIVATION	0.0991431	0.561207	1	3	RELA_expr	13	72	expression
REACTOME_DISEASES_OF_PROGRAMMED_CELL_DEATH	0.0991431	0.561207	1	3	TP53_expr	13	72	expression
REACTOME_PURINERGIC_SIGNALING_IN_LEISHMANIASIS_INFECTION	0.0991431	0.561207	1	3	RELA_expr	13	72	expression
REACTOME_DEFECTIVE_INTRINSIC_PATHWAY_FOR_APOPTOSIS	0.0991431	0.561207	1	3	TP53_expr	13	72	expression
REACTOME_CELLULAR_SENESCENCE	0.101618	0.561207	2	16	TP53_expr;RELA_expr	13	72	expression
REACTOME_POST_TRANSLATIONAL_PROTEIN_MODIFICATION	0.115171	0.561207	3	35	TP53_expr;FOXK2_expr;RELA_expr	13	72	expression
REACTOME_INNATE_IMMUNE_SYSTEM	0.124091	0.561207	2	18	NFATC1_expr;RELA_expr	13	72	expression
REACTOME_ACTIVATION_OF_NOXA_AND_TRANSLOCATION_TO_MITOCHONDRIA	0.129986	0.561207	1	4	TP53_expr	13	72	expression
REACTOME_SIGNALING_BY_NODAL	0.129986	0.561207	1	4	DRAP1_expr	13	72	expression
REACTOME_ZBP1_DAI_MEDIATED_INDUCTION_OF_TYPE_I_IFNS	0.129986	0.561207	1	4	RELA_expr	13	72	expression
REACTOME_DNA_DAMAGE_TELOMERE_STRESS_INDUCED_SENESCENCE	0.129986	0.561207	1	4	TP53_expr	13	72	expression
REACTOME_DEX_H_BOX_HELICASES_ACTIVATE_TYPE_I_IFN_AND_INFLAMMATORY_CYTOKINES_PRODUCTION	0.129986	0.561207	1	4	RELA_expr	13	72	expression
REACTOME_SUMOYLATION_OF_TRANSCRIPTION_FACTORS	0.129986	0.561207	1	4	TP53_expr	13	72	expression
REACTOME_TP53_REGULATES_TRANSCRIPTION_OF_CELL_DEATH_GENES	0.129986	0.561207	1	4	TP53_expr	13	72	expression
REACTOME_DEPOSITION_OF_NEW_CENPA_CONTAINING_NUCLEOSOMES_AT_THE_CENTROMERE	0.129986	0.561207	1	4	CENPX_expr	13	72	expression
REACTOME_TP53_REGULATES_TRANSCRIPTION_OF_DNA_REPAIR_GENES	0.129986	0.561207	1	4	TP53_expr	13	72	expression
REACTOME_TP53_REGULATES_TRANSCRIPTION_OF_SEVERAL_ADDITIONAL_CELL_DEATH_GENES_WHOSE_SPECIFIC_ROLES_IN_P53_DEPENDENT_APOPTOSIS_REMAIN_UNCERTAIN	0.129986	0.561207	1	4	TP53_expr	13	72	expression
REACTOME_REGULATION_OF_TP53_ACTIVITY_THROUGH_ASSOCIATION_WITH_CO_FACTORS	0.129986	0.561207	1	4	TP53_expr	13	72	expression
REACTOME_DEATH_RECEPTOR_SIGNALLING	0.129986	0.561207	1	4	RELA_expr	13	72	expression
REACTOME_RUNX2_REGULATES_OSTEOBLAST_DIFFERENTIATION	0.129986	0.561207	1	4	HES1_expr	13	72	expression
REACTOME_RUNX3_REGULATES_CDKN1A_TRANSCRIPTION	0.129986	0.561207	1	4	TP53_expr	13	72	expression
REACTOME_LEISHMANIA_INFECTION	0.129986	0.561207	1	4	RELA_expr	13	72	expression
REACTOME_FOXO_MEDIATED_TRANSCRIPTION_OF_CELL_DEATH_GENES	0.0165247	0.561839	1	7	FOXO4_expr	78	5	expression
REACTOME_FOXO_MEDIATED_TRANSCRIPTION_OF_OXIDATIVE_STRESS_METABOLIC_AND_NEURONAL_GENES	0.0165247	0.561839	1	7	FOXO4_expr	78	5	expression
REACTOME_MYD88_INDEPENDENT_TLR4_CASCADE	0.0211259	0.561986	2	21	IRF7_methylation;IRF7_expr	41	23	both
REACTOME_TOLL_LIKE_RECEPTOR_9_TLR9_CASCADE	0.0251174	0.561986	2	23	IRF7_methylation;IRF7_expr	41	23	both
REACTOME_TOLL_LIKE_RECEPTOR_CASCADES	0.0272205	0.561986	2	24	IRF7_methylation;IRF7_expr	41	23	both
REACTOME_INTERLEUKIN_6_SIGNALING	0.0324222	0.561986	1	3	STAT1_expr	41	23	both
REACTOME_ANTIVIRAL_MECHANISM_BY_IFN_STIMULATED_GENES	0.0324222	0.561986	1	3	STAT1_expr	41	23	both
REACTOME_MUSCLE_CONTRACTION	0.0324222	0.561986	1	3	KCNIP3_expr	41	23	both
REACTOME_CARDIAC_CONDUCTION	0.0324222	0.561986	1	3	KCNIP3_expr	41	23	both
REACTOME_INTERLEUKIN_6_FAMILY_SIGNALING	0.0324222	0.561986	1	3	STAT1_expr	41	23	both
REACTOME_INTERLEUKIN_27_SIGNALING	0.0324222	0.561986	1	3	STAT1_expr	41	23	both
REACTOME_SIGNALING_BY_PDGFRA_TRANSMEMBRANE_JUXTAMEMBRANE_AND_KINASE_DOMAIN_MUTANTS	0.0324222	0.561986	1	3	STAT1_expr	41	23	both
REACTOME_POST_TRANSLATIONAL_PROTEIN_MODIFICATION	0.0450752	0.56246	1	48	SMAD3_methylation	43	2	methylation
REACTOME_INTERFERON_GAMMA_SIGNALING	0.00231833	0.562766	2	7	SP100_methylation;IRF7_methylation	41	23	methylation
REACTOME_INTERFERON_SIGNALING	0.00392172	0.562766	2	9	SP100_methylation;IRF7_methylation	41	23	methylation
REACTOME_SIGNALING_BY_RECEPTOR_TYROSINE_KINASES	0.0478578	0.563732	1	51	ATF2_expr	73	2	both
REACTOME_SIGNALING_BY_NUCLEAR_RECEPTORS	0.0487845	0.563732	1	52	ATF2_expr	73	2	both
REACTOME_RHO_GTPASE_EFFECTORS	0.111395	0.564813	1	6	CENPA_expr	16	41	expression
REACTOME_REGULATION_OF_TP53_ACTIVITY	0.111395	0.564813	1	6	TP63_expr	16	41	expression
REACTOME_CELL_CYCLE_CHECKPOINTS	0.111395	0.564813	1	6	CENPA_expr	16	41	expression
REACTOME_CHROMOSOME_MAINTENANCE	0.111395	0.564813	1	6	CENPA_expr	16	41	expression
REACTOME_NOTCH3_INTRACELLULAR_DOMAIN_REGULATES_TRANSCRIPTION	0.111395	0.564813	1	6	HEYL_expr	16	41	expression
REACTOME_TRANSCRIPTION_OF_E2F_TARGETS_UNDER_NEGATIVE_CONTROL_BY_DREAM_COMPLEX	0.128744	0.564813	1	7	E2F1_expr	16	41	expression
REACTOME_PRE_NOTCH_EXPRESSION_AND_PROCESSING	0.128744	0.564813	1	7	E2F1_expr	16	41	expression
REACTOME_SUMOYLATION_OF_TRANSCRIPTION_COFACTORS	0.128744	0.564813	1	7	PCGF2_expr	16	41	expression
REACTOME_G1_S_SPECIFIC_TRANSCRIPTION	0.128744	0.564813	1	7	E2F1_expr	16	41	expression
REACTOME_S_PHASE	0.128744	0.564813	1	7	E2F1_expr	16	41	expression
REACTOME_CYCLIN_A_CDK2_ASSOCIATED_EVENTS_AT_S_PHASE_ENTRY	0.128744	0.564813	1	7	E2F1_expr	16	41	expression
REACTOME_RUNX2_REGULATES_BONE_DEVELOPMENT	0.128744	0.564813	1	7	GLI2_expr	16	41	expression
REACTOME_SIGNALING_BY_NOTCH3	0.128744	0.564813	1	7	HEYL_expr	16	41	expression
REACTOME_SIGNALING_BY_RHO_GTPASES_MIRO_GTPASES_AND_RHOBTB3	0.128744	0.564813	1	7	CENPA_expr	16	41	expression
REACTOME_MITOTIC_G1_PHASE_AND_G1_S_TRANSITION	0.0557089	0.565241	1	20	E2F4_expr	114	6	both
REACTOME_UNFOLDED_PROTEIN_RESPONSE_UPR	0.313165	0.565272	3	10	NFYA_methylation;ATF6_methylation;CXXC1_methylation	4	415	methylation
REACTOME_NERVOUS_SYSTEM_DEVELOPMENT	0.313165	0.565272	3	10	ARHGAP35_methylation;POU3F2_methylation;TEAD1_methylation	4	415	methylation
REACTOME_CIRCADIAN_CLOCK	0.0670426	0.569178	1	29	RXRA_expr	112	5	both
REACTOME_DEUBIQUITINATION	0.0188674	0.570214	1	8	FOXO4_expr	78	5	expression
REACTOME_SIGNALING_BY_TGF_BETA_RECEPTOR_COMPLEX	0.041164	0.570808	1	22	TFDP2_expr	125	4	both
REACTOME_TRANSCRIPTIONAL_ACTIVITY_OF_SMAD2_SMAD3_SMAD4_HETEROTRIMER	0.041164	0.570808	1	22	TFDP2_expr	125	4	both
REACTOME_DISEASES_OF_SIGNAL_TRANSDUCTION_BY_GROWTH_FACTOR_RECEPTORS_AND_SECOND_MESSENGERS	0.0254345	0.576515	1	18	RBPJ_expr	77	3	expression
REACTOME_CELLULAR_SENESCENCE	0.0905134	0.579286	1	33	STAT3_expr	146	6	both
REACTOME_DEACTIVATION_OF_THE_BETA_CATENIN_TRANSACTIVATING_COMPLEX	0.0195002	0.579433	2	16	LEF1_methylation;LEF1_expr	27	29	both
REACTOME_CELL_CYCLE	0.147628	0.579491	2	20	TP53_expr;CENPX_expr	13	72	expression
REACTOME_DDX58_IFIH1_MEDIATED_INDUCTION_OF_INTERFERON_ALPHA_BETA	0.159786	0.579491	1	5	RELA_expr	13	72	expression
REACTOME_SIGNALING_BY_NOTCH1	0.159786	0.579491	1	5	HES1_expr	13	72	expression
REACTOME_NOTCH1_INTRACELLULAR_DOMAIN_REGULATES_TRANSCRIPTION	0.159786	0.579491	1	5	HES1_expr	13	72	expression
REACTOME_SIGNALING_BY_NOTCH1_PEST_DOMAIN_MUTANTS_IN_CANCER	0.159786	0.579491	1	5	HES1_expr	13	72	expression
REACTOME_POU5F1_OCT4_SOX2_NANOG_ACTIVATE_GENES_RELATED_TO_PROLIFERATION	0.159786	0.579491	1	5	NR6A1_expr	13	72	expression
REACTOME_INTERLEUKIN_1_FAMILY_SIGNALING	0.159786	0.579491	1	5	RELA_expr	13	72	expression
REACTOME_MITOTIC_G2_G2_M_PHASES	0.159786	0.579491	1	5	TP53_expr	13	72	expression
REACTOME_UB_SPECIFIC_PROCESSING_PROTEASES	0.159786	0.579491	1	5	TP53_expr	13	72	expression
REACTOME_TP53_REGULATES_TRANSCRIPTION_OF_GENES_INVOLVED_IN_G2_CELL_CYCLE_ARREST	0.159786	0.579491	1	5	TP53_expr	13	72	expression
REACTOME_SIGNALING_BY_NOTCH4	0.159786	0.579491	1	5	HES1_expr	13	72	expression
REACTOME_NOTCH4_INTRACELLULAR_DOMAIN_REGULATES_TRANSCRIPTION	0.159786	0.579491	1	5	HES1_expr	13	72	expression
REACTOME_HIV_LIFE_CYCLE	0.00852672	0.579817	1	3	GTF2B_expr	84	6	expression
REACTOME_HIV_INFECTION	0.00852672	0.579817	1	3	GTF2B_expr	84	6	expression
REACTOME_DISEASES_OF_SIGNAL_TRANSDUCTION_BY_GROWTH_FACTOR_RECEPTORS_AND_SECOND_MESSENGERS	0.0709702	0.581956	1	22	MYC_methylation	30	7	methylation
REACTOME_TRANSCRIPTIONAL_ACTIVATION_OF_MITOCHONDRIAL_BIOGENESIS	0.00346754	0.582999	3	15	MTERF1_methylation;NCOA2_methylation;MTERF1_expr	19	45	both
REACTOME_MITOCHONDRIAL_BIOGENESIS	0.00420432	0.582999	3	16	MTERF1_methylation;NCOA2_methylation;MTERF1_expr	19	45	both
REACTOME_ORGANELLE_BIOGENESIS_AND_MAINTENANCE	0.00420432	0.582999	3	16	MTERF1_methylation;NCOA2_methylation;MTERF1_expr	19	45	both
REACTOME_TRANSCRIPTIONAL_REGULATION_OF_WHITE_ADIPOCYTE_DIFFERENTIATION	0.00400571	0.586192	3	13	PPARG_expr;EBF1_expr;CEBPA_expr	6	55	expression
REACTOME_REGULATION_OF_LIPID_METABOLISM_BY_PPARALPHA	0.00741927	0.586192	3	16	NR1H3_expr;PPARG_expr;NPAS2_expr	6	55	expression
REACTOME_METABOLISM_OF_LIPIDS	0.00884405	0.586192	3	17	NR1H3_expr;PPARG_expr;NPAS2_expr	6	55	expression
REACTOME_BMAL1_CLOCK_NPAS2_ACTIVATES_CIRCADIAN_GENE_EXPRESSION	0.0129307	0.586192	2	7	KLF15_expr;NPAS2_expr	6	55	expression
REACTOME_TCF_DEPENDENT_SIGNALING_IN_RESPONSE_TO_WNT	0.0129307	0.586192	2	7	SOX17_expr;SOX7_expr	6	55	expression
REACTOME_DEACTIVATION_OF_THE_BETA_CATENIN_TRANSACTIVATING_COMPLEX	0.0129307	0.586192	2	7	SOX17_expr;SOX7_expr	6	55	expression
REACTOME_DEVELOPMENTAL_BIOLOGY	0.16613	0.589583	4	63	HES1_expr;NR6A1_expr;RELA_expr;DRAP1_expr	13	72	expression
REACTOME_ACTIVATION_OF_BH3_ONLY_PROTEINS	0.18858	0.589583	1	6	TP53_expr	13	72	expression
REACTOME_ACTIVATION_OF_PUMA_AND_TRANSLOCATION_TO_MITOCHONDRIA	0.18858	0.589583	1	6	TP53_expr	13	72	expression
REACTOME_CYTOSOLIC_SENSORS_OF_PATHOGEN_ASSOCIATED_DNA	0.18858	0.589583	1	6	RELA_expr	13	72	expression
REACTOME_REGULATION_OF_BETA_CELL_DEVELOPMENT	0.18858	0.589583	1	6	HES1_expr	13	72	expression
REACTOME_SENESCENCE_ASSOCIATED_SECRETORY_PHENOTYPE_SASP	0.18858	0.589583	1	6	RELA_expr	13	72	expression
REACTOME_ONCOGENE_INDUCED_SENESCENCE	0.18858	0.589583	1	6	TP53_expr	13	72	expression
REACTOME_REGULATION_OF_TP53_ACTIVITY	0.18858	0.589583	1	6	TP53_expr	13	72	expression
REACTOME_TP53_REGULATES_TRANSCRIPTION_OF_GENES_INVOLVED_IN_G1_CELL_CYCLE_ARREST	0.18858	0.589583	1	6	TP53_expr	13	72	expression
REACTOME_CELL_CYCLE_CHECKPOINTS	0.18858	0.589583	1	6	TP53_expr	13	72	expression
REACTOME_CHROMOSOME_MAINTENANCE	0.18858	0.589583	1	6	CENPX_expr	13	72	expression
REACTOME_NOTCH3_INTRACELLULAR_DOMAIN_REGULATES_TRANSCRIPTION	0.18858	0.589583	1	6	HES1_expr	13	72	expression
REACTOME_PRE_NOTCH_EXPRESSION_AND_PROCESSING	0.125782	0.589875	1	7	JUN_expr	38	40	expression
REACTOME_RUNX1_REGULATES_TRANSCRIPTION_OF_GENES_INVOLVED_IN_DIFFERENTIATION_OF_HSCS	0.125782	0.589875	1	7	SPI1_expr	38	40	expression
REACTOME_ESR_MEDIATED_SIGNALING	0.0740908	0.590668	1	23	MYC_methylation	30	7	methylation
REACTOME_SIGNALING_BY_TGF_BETA_RECEPTOR_COMPLEX	0.0611345	0.591441	1	22	E2F4_expr	114	6	both
REACTOME_TRANSCRIPTIONAL_ACTIVITY_OF_SMAD2_SMAD3_SMAD4_HETEROTRIMER	0.0611345	0.591441	1	22	E2F4_expr	114	6	both
REACTOME_MUSCLE_CONTRACTION	0.00284765	0.592311	1	3	TBX5_methylation	31	2	both
REACTOME_CARDIAC_CONDUCTION	0.00284765	0.592311	1	3	TBX5_methylation	31	2	both
REACTOME_TP53_REGULATES_TRANSCRIPTION_OF_CELL_DEATH_GENES	0.0199802	0.593698	2	9	BCL6_methylation;BCL6_expr	10	53	both
REACTOME_ASSOCIATION_OF_TRIC_CCT_WITH_TARGET_PROTEINS_DURING_BIOSYNTHESIS	0.0756804	0.59402	1	4	STAT3_methylation	16	41	both
REACTOME_PROTEIN_FOLDING	0.0756804	0.59402	1	4	STAT3_methylation	16	41	both
REACTOME_INTERLEUKIN_12_FAMILY_SIGNALING	0.0756804	0.59402	1	4	STAT3_methylation	16	41	both
REACTOME_TP53_REGULATES_METABOLIC_GENES	0.0756804	0.59402	1	4	TP63_expr	16	41	both
REACTOME_RUNX2_REGULATES_CHONDROCYTE_MATURATION	0.0756804	0.59402	1	4	GLI2_expr	16	41	both
REACTOME_INTERLEUKIN_35_SIGNALLING	0.0756804	0.59402	1	4	STAT3_methylation	16	41	both
REACTOME_INTERLEUKIN_37_SIGNALING	0.0756804	0.59402	1	4	STAT3_methylation	16	41	both
REACTOME_STAT3_NUCLEAR_EVENTS_DOWNSTREAM_OF_ALK_SIGNALING	0.0756804	0.59402	1	4	STAT3_methylation	16	41	both
REACTOME_ANTIGEN_PROCESSING_UBIQUITINATION_PROTEASOME_DEGRADATION	0.0756804	0.59402	1	4	ZBTB16_methylation	16	41	both
REACTOME_CLASS_I_MHC_MEDIATED_ANTIGEN_PROCESSING_PRESENTATION	0.0756804	0.59402	1	4	ZBTB16_methylation	16	41	both
REACTOME_INTRINSIC_PATHWAY_FOR_APOPTOSIS	0.337396	0.597733	2	6	TFDP2_methylation;TFDP1_methylation	4	415	methylation
REACTOME_PI3K_AKT_SIGNALING_IN_CANCER	0.337396	0.597733	2	6	FOXO3_methylation;FOXO1_methylation	4	415	methylation
REACTOME_FOXO_MEDIATED_TRANSCRIPTION_OF_CELL_CYCLE_GENES	0.337396	0.597733	2	6	FOXO3_methylation;FOXO1_methylation	4	415	methylation
REACTOME_INTRACELLULAR_SIGNALING_BY_SECOND_MESSENGERS	0.340598	0.599703	4	15	MBD3_methylation;FOXO3_methylation;FOXO1_methylation;JUN_methylation	4	415	methylation
REACTOME_METABOLISM_OF_RNA	0.00568989	0.60015	1	3	CDC5L_expr	42	4	expression
REACTOME_EXTRA_NUCLEAR_ESTROGEN_SIGNALING	0.00758111	0.60015	1	4	SRF_expr	42	4	expression
REACTOME_ESTROGEN_DEPENDENT_NUCLEAR_EVENTS_DOWNSTREAM_OF_ESR_MEMBRANE_SIGNALING	0.00758111	0.60015	1	4	SRF_expr	42	4	expression
REACTOME_RHO_GTPASES_ACTIVATE_FORMINS	0.00946963	0.60015	1	5	SRF_expr	42	4	expression
REACTOME_RHO_GTPASE_EFFECTORS	0.0113555	0.60015	1	6	SRF_expr	42	4	expression
REACTOME_SIGNALING_BY_RHO_GTPASES_MIRO_GTPASES_AND_RHOBTB3	0.0132386	0.60015	1	7	SRF_expr	42	4	expression
REACTOME_SIGNALING_BY_INTERLEUKINS	0.053411	0.600513	1	57	ATF2_expr	73	2	both
REACTOME_POST_TRANSLATIONAL_PROTEIN_MODIFICATION	0.110842	0.602982	1	35	NCOA2_expr	30	7	expression
REACTOME_CELLULAR_RESPONSES_TO_STIMULI	0.0959039	0.606648	1	42	RXRA_expr	112	5	expression
REACTOME_INTERFERON_GAMMA_SIGNALING	0.0151405	0.60823	1	16	IRF3_expr	107	2	both
REACTOME_INTERFERON_ALPHA_BETA_SIGNALING	0.016083	0.60823	1	17	IRF3_expr	107	2	both
REACTOME_SIGNALING_BY_INTERLEUKINS	0.196964	0.608796	2	24	TP53_expr;RELA_expr	13	72	expression
REACTOME_SUMOYLATION	0.0790553	0.609019	1	57	NFKB2_expr	113	3	both
REACTOME_YAP1_AND_WWTR1_TAZ_STIMULATED_GENE_EXPRESSION	0.00569124	0.612082	1	6	TBX5_methylation	31	2	methylation
REACTOME_INTERFERON_GAMMA_SIGNALING	0.0066382	0.612082	1	7	IRF8_methylation	31	2	methylation
REACTOME_INTERFERON_ALPHA_BETA_SIGNALING	0.0066382	0.612082	1	7	IRF8_methylation	31	2	methylation
REACTOME_INTERFERON_SIGNALING	0.00853077	0.612082	1	9	IRF8_methylation	31	2	methylation
REACTOME_REGULATION_OF_GENE_EXPRESSION_IN_EARLY_PANCREATIC_PRECURSOR_CELLS	0.00379596	0.612082	1	4	PTF1A_methylation	33	2	methylation
REACTOME_INTERFERON_GAMMA_SIGNALING	0.0066382	0.612082	1	7	IRF4_methylation	33	2	methylation
REACTOME_INTERFERON_ALPHA_BETA_SIGNALING	0.0066382	0.612082	1	7	IRF4_methylation	33	2	methylation
REACTOME_INTERFERON_SIGNALING	0.00853077	0.612082	1	9	IRF4_methylation	33	2	methylation
REACTOME_TRANSCRIPTION_OF_E2F_TARGETS_UNDER_NEGATIVE_CONTROL_BY_DREAM_COMPLEX	0.00994311	0.617883	1	7	MAX_expr	157	3	expression
REACTOME_S_PHASE	0.00994311	0.617883	1	7	MAX_expr	157	3	expression
REACTOME_CYCLIN_A_CDK2_ASSOCIATED_EVENTS_AT_S_PHASE_ENTRY	0.00994311	0.617883	1	7	MAX_expr	157	3	expression
REACTOME_TRANSCRIPTIONAL_REGULATION_BY_E2F6	0.00994311	0.617883	1	7	MAX_expr	157	3	expression
REACTOME_G0_AND_EARLY_G1	0.0113581	0.617883	1	8	MAX_expr	157	3	expression
REACTOME_DEUBIQUITINATION	0.0205888	0.619406	2	12	TP53_methylation;SMAD4_methylation	8	40	methylation
REACTOME_INTRACELLULAR_SIGNALING_BY_SECOND_MESSENGERS	0.0316012	0.619406	2	15	ESR2_methylation;TP53_methylation	8	40	methylation
REACTOME_TRANSCRIPTIONAL_REGULATION_BY_RUNX3	0.0356876	0.619406	2	16	TP53_methylation;SMAD4_methylation	8	40	methylation
REACTOME_SIGNALING_BY_NOTCH	0.0399672	0.619406	2	17	TP53_methylation;HEYL_methylation	8	40	methylation
REACTOME_TRANSCRIPTIONAL_REGULATION_BY_TP53	0.0444316	0.619406	2	18	TP53_methylation;E2F7_methylation	8	40	methylation
REACTOME_TRANSCRIPTIONAL_REGULATION_OF_PLURIPOTENT_STEM_CELLS	0.0490725	0.619406	2	19	GSC_methylation;SMAD4_methylation	8	40	methylation
REACTOME_ACTIVATION_OF_NOXA_AND_TRANSLOCATION_TO_MITOCHONDRIA	0.0559307	0.619406	1	3	TP53_methylation	8	40	methylation
REACTOME_FORMATION_OF_SENESCENCE_ASSOCIATED_HETEROCHROMATIN_FOCI_SAHF	0.0559307	0.619406	1	3	TP53_methylation	8	40	methylation
REACTOME_REGULATED_NECROSIS	0.0559307	0.619406	1	3	TP53_methylation	8	40	methylation
REACTOME_PYROPTOSIS	0.0559307	0.619406	1	3	TP53_methylation	8	40	methylation
REACTOME_TP53_REGULATES_TRANSCRIPTION_OF_CASPASE_ACTIVATORS_AND_CASPASES	0.0559307	0.619406	1	3	TP53_methylation	8	40	methylation
REACTOME_TP53_REGULATES_TRANSCRIPTION_OF_DEATH_RECEPTORS_AND_LIGANDS	0.0559307	0.619406	1	3	TP53_methylation	8	40	methylation
REACTOME_DEFECTIVE_INTRINSIC_PATHWAY_FOR_APOPTOSIS	0.0559307	0.619406	1	3	TP53_methylation	8	40	methylation
REACTOME_POST_TRANSLATIONAL_PROTEIN_MODIFICATION	0.0609239	0.619406	3	48	TP53_methylation;SMAD4_methylation;SP3_methylation	8	40	methylation
REACTOME_SIGNALING_BY_ACTIVIN	0.0738873	0.619406	1	4	SMAD4_methylation	8	40	methylation
REACTOME_XENOBIOTICS	0.0738873	0.619406	1	4	AHRR_methylation	8	40	methylation
REACTOME_DNA_DAMAGE_TELOMERE_STRESS_INDUCED_SENESCENCE	0.0738873	0.619406	1	4	TP53_methylation	8	40	methylation
REACTOME_MITOTIC_G2_G2_M_PHASES	0.0738873	0.619406	1	4	TP53_methylation	8	40	methylation
REACTOME_TP53_REGULATES_TRANSCRIPTION_OF_DNA_REPAIR_GENES	0.0738873	0.619406	1	4	TP53_methylation	8	40	methylation
REACTOME_TP53_REGULATES_TRANSCRIPTION_OF_GENES_INVOLVED_IN_CYTOCHROME_C_RELEASE	0.0738873	0.619406	1	4	TP53_methylation	8	40	methylation
REACTOME_TP53_REGULATES_TRANSCRIPTION_OF_SEVERAL_ADDITIONAL_CELL_DEATH_GENES_WHOSE_SPECIFIC_ROLES_IN_P53_DEPENDENT_APOPTOSIS_REMAIN_UNCERTAIN	0.0738873	0.619406	1	4	TP53_methylation	8	40	methylation
REACTOME_REGULATION_OF_TP53_ACTIVITY_THROUGH_ACETYLATION	0.0738873	0.619406	1	4	TP53_methylation	8	40	methylation
REACTOME_REGULATION_OF_TP53_ACTIVITY_THROUGH_ASSOCIATION_WITH_CO_FACTORS	0.0738873	0.619406	1	4	TP53_methylation	8	40	methylation
REACTOME_ARYL_HYDROCARBON_RECEPTOR_SIGNALLING	0.0738873	0.619406	1	4	AHRR_methylation	8	40	methylation
REACTOME_RUNX3_REGULATES_BCL2L11_BIM_TRANSCRIPTION	0.0738873	0.619406	1	4	SMAD4_methylation	8	40	methylation
REACTOME_DISEASES_OF_PROGRAMMED_CELL_DEATH	0.0738873	0.619406	1	4	TP53_methylation	8	40	methylation
REACTOME_ACTIVATION_OF_BH3_ONLY_PROTEINS	0.0915108	0.619406	1	5	TP53_methylation	8	40	methylation
REACTOME_SIGNALING_BY_NODAL	0.0915108	0.619406	1	5	SMAD4_methylation	8	40	methylation
REACTOME_ACTIVATION_OF_PUMA_AND_TRANSLOCATION_TO_MITOCHONDRIA	0.0915108	0.619406	1	5	TP53_methylation	8	40	methylation
REACTOME_SIGNALING_BY_BMP	0.0915108	0.619406	1	5	SMAD4_methylation	8	40	methylation
REACTOME_DOWNREGULATION_OF_SMAD2_3_SMAD4_TRANSCRIPTIONAL_ACTIVITY	0.0915108	0.619406	1	5	SMAD4_methylation	8	40	methylation
REACTOME_HATS_ACETYLATE_HISTONES	0.0915108	0.619406	1	5	KAT7_methylation	8	40	methylation
REACTOME_TP53_REGULATES_TRANSCRIPTION_OF_CELL_DEATH_GENES	0.0915108	0.619406	1	5	TP53_methylation	8	40	methylation
REACTOME_TP53_REGULATES_TRANSCRIPTION_OF_GENES_INVOLVED_IN_G2_CELL_CYCLE_ARREST	0.0915108	0.619406	1	5	TP53_methylation	8	40	methylation
REACTOME_INTRINSIC_PATHWAY_FOR_APOPTOSIS	0.108807	0.619406	1	6	TP53_methylation	8	40	methylation
REACTOME_PI3K_AKT_SIGNALING_IN_CANCER	0.108807	0.619406	1	6	ESR2_methylation	8	40	methylation
REACTOME_SIGNALING_BY_NOTCH1_PEST_DOMAIN_MUTANTS_IN_CANCER	0.108807	0.619406	1	6	HEYL_methylation	8	40	methylation
REACTOME_CELL_CYCLE_CHECKPOINTS	0.108807	0.619406	1	6	TP53_methylation	8	40	methylation
REACTOME_TRANSCRIPTIONAL_REGULATION_BY_VENTX	0.108807	0.619406	1	6	TP53_methylation	8	40	methylation
REACTOME_EXTRA_NUCLEAR_ESTROGEN_SIGNALING	0.108807	0.619406	1	6	ESR2_methylation	8	40	methylation
REACTOME_NOTCH3_INTRACELLULAR_DOMAIN_REGULATES_TRANSCRIPTION	0.108807	0.619406	1	6	HEYL_methylation	8	40	methylation
REACTOME_FOXO_MEDIATED_TRANSCRIPTION_OF_CELL_CYCLE_GENES	0.108807	0.619406	1	6	SMAD4_methylation	8	40	methylation
REACTOME_SUMOYLATION	0.122148	0.619406	2	32	TP53_methylation;SP3_methylation	8	40	methylation
REACTOME_APOPTOSIS	0.125782	0.619406	1	7	TP53_methylation	8	40	methylation
REACTOME_PRE_NOTCH_EXPRESSION_AND_PROCESSING	0.125782	0.619406	1	7	TP53_methylation	8	40	methylation
REACTOME_SIGNALING_BY_NOTCH1	0.125782	0.619406	1	7	HEYL_methylation	8	40	methylation
REACTOME_NOTCH1_INTRACELLULAR_DOMAIN_REGULATES_TRANSCRIPTION	0.125782	0.619406	1	7	HEYL_methylation	8	40	methylation
REACTOME_OXIDATIVE_STRESS_INDUCED_SENESCENCE	0.125782	0.619406	1	7	TP53_methylation	8	40	methylation
REACTOME_DNA_REPAIR	0.125782	0.619406	1	7	TP53_methylation	8	40	methylation
REACTOME_SIGNALING_BY_NOTCH3	0.125782	0.619406	1	7	HEYL_methylation	8	40	methylation
REACTOME_NUCLEAR_RECEPTOR_TRANSCRIPTION_PATHWAY	0.128522	0.619406	2	33	ESR2_methylation;ESRRG_methylation	8	40	methylation
REACTOME_BIOLOGICAL_OXIDATIONS	0.142442	0.619406	1	8	AHRR_methylation	8	40	methylation
REACTOME_CYTOCHROME_P450_ARRANGED_BY_SUBSTRATE_TYPE	0.142442	0.619406	1	8	AHRR_methylation	8	40	methylation
REACTOME_PHASE_I_FUNCTIONALIZATION_OF_COMPOUNDS	0.142442	0.619406	1	8	AHRR_methylation	8	40	methylation
REACTOME_ENDOGENOUS_STEROLS	0.142442	0.619406	1	8	AHRR_methylation	8	40	methylation
REACTOME_ONCOGENE_INDUCED_SENESCENCE	0.142442	0.619406	1	8	TP53_methylation	8	40	methylation
REACTOME_POU5F1_OCT4_SOX2_NANOG_REPRESS_GENES_RELATED_TO_DIFFERENTIATION	0.142442	0.619406	1	8	GSC_methylation	8	40	methylation
REACTOME_PROGRAMMED_CELL_DEATH	0.142442	0.619406	1	8	TP53_methylation	8	40	methylation
REACTOME_REGULATION_OF_TP53_ACTIVITY	0.142442	0.619406	1	8	TP53_methylation	8	40	methylation
REACTOME_FOXO_MEDIATED_TRANSCRIPTION_OF_OXIDATIVE_STRESS_METABOLIC_AND_NEURONAL_GENES	0.142442	0.619406	1	8	SMAD4_methylation	8	40	methylation
REACTOME_SIGNALING_BY_NTRKS	0.0983915	0.620165	1	36	STAT3_expr	146	6	both
REACTOME_TRANSCRIPTIONAL_REGULATION_BY_TP53	0.016083	0.624939	1	17	ZNF385A_expr	159	2	expression
REACTOME_ACTIVATION_OF_ANTERIOR_HOX_GENES_IN_HINDBRAIN_DEVELOPMENT_DURING_EARLY_EMBRYOGENESIS	0.357263	0.625211	5	20	RARB_methylation;CTCF_methylation;HOXD1_methylation;JUN_methylation;RXRA_methylation	4	415	methylation
REACTOME_SIGNALING_BY_NOTCH3	0.0498556	0.628483	2	14	HEY2_methylation;HEY2_expr	6	55	both
REACTOME_SIGNALING_BY_NOTCH3	0.0740908	0.629772	1	7	STAT1_expr	41	23	expression
REACTOME_RNA_POLYMERASE_II_TRANSCRIPTION	0.00631759	0.633361	28	370	TEAD3_methylation;GLI3_methylation;ATF2_methylation;RUNX2_methylation;ZNF557_methylation;ZNF426_methylation;ZNF300_methylation;ZNF208_methylation;ZNF12_methylation;ZNF747_methylation;RARG_methylation;ZNF266_methylation;ZNF454_methylation;ZNF354B_methylation;ZNF443_methylation;ZNF732_methylation;ZNF546_methylation;ZNF493_methylation;ZNF729_methylation;ZNF682_methylation;ZNF257_methylation;ZNF334_m…	3	101	methylation
REACTOME_RESPONSE_OF_EIF2AK4_GCN2_TO_AMINO_ACID_DEFICIENCY	0.0066205	0.633361	2	3	ATF2_methylation;ATF4_methylation	3	101	methylation
REACTOME_CELLULAR_RESPONSE_TO_STARVATION	0.0066205	0.633361	2	3	ATF2_methylation;ATF4_methylation	3	101	methylation
REACTOME_INTERFERON_SIGNALING	0.0189076	0.635145	1	20	IRF3_expr	107	2	both
REACTOME_MYD88_INDEPENDENT_TLR4_CASCADE	0.0198483	0.635145	1	21	IRF3_expr	107	2	both
REACTOME_POST_TRANSLATIONAL_PROTEIN_MODIFICATION	0.147264	0.635808	2	35	PRMT3_expr;PCGF2_expr	16	41	expression
REACTOME_TRANSCRIPTIONAL_REGULATION_OF_GRANULOPOIESIS	0.0895972	0.638287	2	26	STAT3_methylation;E2F1_expr	16	41	both
REACTOME_INHIBITION_OF_REPLICATION_INITIATION_OF_DAMAGED_DNA_BY_RB1_E2F1	0.0937095	0.638287	1	5	E2F1_expr	16	41	both
REACTOME_E2F_MEDIATED_REGULATION_OF_DNA_REPLICATION	0.0937095	0.638287	1	5	E2F1_expr	16	41	both
REACTOME_NEDDYLATION	0.0937095	0.638287	1	5	ZBTB16_methylation	16	41	both
REACTOME_SIGNALING_BY_PDGFR_IN_DISEASE	0.0937095	0.638287	1	5	STAT3_methylation	16	41	both
REACTOME_SUMOYLATION	0.0971991	0.638287	3	57	THRB_methylation;PCGF2_methylation;PCGF2_expr	16	41	both
REACTOME_TRANSCRIPTIONAL_REGULATION_OF_PLURIPOTENT_STEM_CELLS	0.101729	0.638287	2	28	LIN28A_methylation;STAT3_methylation	16	41	both
REACTOME_SIGNALING_BY_LEPTIN	0.111395	0.638287	1	6	STAT3_methylation	16	41	both
REACTOME_REGULATED_NECROSIS	0.111395	0.638287	1	6	TP63_expr	16	41	both
REACTOME_PYROPTOSIS	0.111395	0.638287	1	6	TP63_expr	16	41	both
REACTOME_TP53_REGULATES_TRANSCRIPTION_OF_CASPASE_ACTIVATORS_AND_CASPASES	0.111395	0.638287	1	6	TP63_expr	16	41	both
REACTOME_TP53_REGULATES_TRANSCRIPTION_OF_DEATH_RECEPTORS_AND_LIGANDS	0.111395	0.638287	1	6	TP63_expr	16	41	both
REACTOME_INTERLEUKIN_15_SIGNALING	0.111395	0.638287	1	6	STAT3_methylation	16	41	both
REACTOME_SIGNALING_BY_NOTCH	0.120718	0.638287	2	31	E2F1_expr;HEYL_expr	16	41	both
REACTOME_ACTIVATION_OF_NOXA_AND_TRANSLOCATION_TO_MITOCHONDRIA	0.128744	0.638287	1	7	E2F1_expr	16	41	both
REACTOME_INTERLEUKIN_7_SIGNALING	0.128744	0.638287	1	7	STAT3_methylation	16	41	both
REACTOME_SIGNALING_BY_SCF_KIT	0.128744	0.638287	1	7	STAT3_methylation	16	41	both
REACTOME_SIGNALING_BY_ALK	0.128744	0.638287	1	7	STAT3_methylation	16	41	both
REACTOME_TP53_REGULATES_TRANSCRIPTION_OF_GENES_INVOLVED_IN_CYTOCHROME_C_RELEASE	0.128744	0.638287	1	7	TP63_expr	16	41	both
REACTOME_SIGNALING_BY_PTK6	0.128744	0.638287	1	7	STAT3_methylation	16	41	both
REACTOME_INTERLEUKIN_9_SIGNALING	0.128744	0.638287	1	7	STAT3_methylation	16	41	both
REACTOME_SIGNALING_BY_KIT_IN_DISEASE	0.128744	0.638287	1	7	STAT3_methylation	16	41	both
REACTOME_SIGNALING_BY_CSF3_G_CSF	0.128744	0.638287	1	7	STAT3_methylation	16	41	both
REACTOME_INACTIVATION_OF_CSF3_G_CSF_SIGNALING	0.128744	0.638287	1	7	STAT3_methylation	16	41	both
REACTOME_GROWTH_HORMONE_RECEPTOR_SIGNALING	0.128744	0.638287	1	7	STAT3_methylation	16	41	both
REACTOME_SIGNALING_BY_FGFR_IN_DISEASE	0.145763	0.638287	1	8	STAT3_methylation	16	41	both
REACTOME_SIGNALING_BY_CYTOSOLIC_FGFR1_FUSION_MUTANTS	0.145763	0.638287	1	8	STAT3_methylation	16	41	both
REACTOME_FGFR1_MUTANT_RECEPTOR_ACTIVATION	0.145763	0.638287	1	8	STAT3_methylation	16	41	both
REACTOME_SEPARATION_OF_SISTER_CHROMATIDS	0.145763	0.638287	1	8	CENPA_expr	16	41	both
REACTOME_RESOLUTION_OF_SISTER_CHROMATID_COHESION	0.145763	0.638287	1	8	CENPA_expr	16	41	both
REACTOME_MITOTIC_METAPHASE_AND_ANAPHASE	0.145763	0.638287	1	8	CENPA_expr	16	41	both
REACTOME_INTERLEUKIN_2_FAMILY_SIGNALING	0.145763	0.638287	1	8	STAT3_methylation	16	41	both
REACTOME_SIGNALING_BY_FGFR1_IN_DISEASE	0.145763	0.638287	1	8	STAT3_methylation	16	41	both
REACTOME_DEPOSITION_OF_NEW_CENPA_CONTAINING_NUCLEOSOMES_AT_THE_CENTROMERE	0.145763	0.638287	1	8	CENPA_expr	16	41	both
REACTOME_TP53_REGULATES_TRANSCRIPTION_OF_SEVERAL_ADDITIONAL_CELL_DEATH_GENES_WHOSE_SPECIFIC_ROLES_IN_P53_DEPENDENT_APOPTOSIS_REMAIN_UNCERTAIN	0.145763	0.638287	1	8	TP63_expr	16	41	both
REACTOME_REGULATION_OF_TP53_ACTIVITY_THROUGH_ASSOCIATION_WITH_CO_FACTORS	0.145763	0.638287	1	8	TP63_expr	16	41	both
REACTOME_MITOTIC_PROMETAPHASE	0.145763	0.638287	1	8	CENPA_expr	16	41	both
REACTOME_M_PHASE	0.145763	0.638287	1	8	CENPA_expr	16	41	both
REACTOME_MITOTIC_SPINDLE_CHECKPOINT	0.145763	0.638287	1	8	CENPA_expr	16	41	both
REACTOME_INTERLEUKIN_21_SIGNALING	0.145763	0.638287	1	8	STAT3_methylation	16	41	both
REACTOME_SIGNALING_BY_ALK_IN_CANCER	0.145763	0.638287	1	8	STAT3_methylation	16	41	both
REACTOME_NUCLEAR_EVENTS_STIMULATED_BY_ALK_SIGNALING_IN_CANCER	0.145763	0.638287	1	8	STAT3_methylation	16	41	both
REACTOME_SUMOYLATION	0.20962	0.639791	2	25	TP53_expr;RELA_expr	13	72	expression
REACTOME_INTRINSIC_PATHWAY_FOR_APOPTOSIS	0.2164	0.639791	1	7	TP53_expr	13	72	expression
REACTOME_RUNX2_REGULATES_BONE_DEVELOPMENT	0.2164	0.639791	1	7	HES1_expr	13	72	expression
REACTOME_SIGNALING_BY_NOTCH3	0.2164	0.639791	1	7	HES1_expr	13	72	expression
REACTOME_CHROMATIN_MODIFYING_ENZYMES	0.146336	0.640799	1	47	NCOA2_expr	30	7	both
REACTOME_CELL_CYCLE	0.0189076	0.64286	1	20	ZNF385A_expr	159	2	expression
REACTOME_MITOTIC_G1_PHASE_AND_G1_S_TRANSITION	0.0141842	0.643016	1	10	MAX_expr	157	3	expression
REACTOME_ATF4_ACTIVATES_GENES_IN_RESPONSE_TO_ENDOPLASMIC_RETICULUM_STRESS	0.142442	0.645737	1	8	ATF3_expr	38	40	expression
REACTOME_PERK_REGULATES_GENE_EXPRESSION	0.142442	0.645737	1	8	ATF3_expr	38	40	expression
REACTOME_TRANSCRIPTIONAL_REGULATION_OF_GRANULOPOIESIS	0.0955093	0.649463	1	14	RARA_expr	47	15	expression
REACTOME_TRANSCRIPTIONAL_REGULATION_OF_GRANULOPOIESIS	0.0485097	0.650968	1	26	TFDP2_expr	125	4	both
[truncated: 162,776 more rows]
